# Supplementary material for: CellSIUS provides sensitive and specific detection of rare cell populations from complex single-cell RNA-seq data
Source: Genome Biol. 2019 Jul 17;20:142. doi: 10.1186/s13059-019-1739-7 (PMC6637521; doi:10.1186/s13059-019-1739-7)
Supplement: Supplementary file 2 — Table S4. DE analysis between subclusters and main clusters in the neuroscience dataset. The file contains one sheet per comparison. All sheets are listed below: G.sub_1_vs_all_G: compares the G.sub_1 population to all other cells in the G cluster. G.sub_2_vs_all_G: compares the G.sub_2 population to all other cells in the G cluster. G.sub_3_vs_all_G: compares the G.sub_3 population to all other cells in the G cluster. CR.sub_vs_all_CR: compares the CR.sub population to all other cells in the CR cluster. NP.sub_vs_all_NP: compares the NP.sub population to all other cells in the NP cluster. N.sub_1_vs_all_N: compares the N.sub_1 population to all other cells in the N cluster. N.sub_2_vs_all_N: compares the N.sub_2 population to all other cells in the N cluster. Each sheet contains the following columns: Gene_id: Ensembl gene ID. Mean_exprs: Mean expression [log2(normalized counts + 1)] across the whole dataset. Mean_in_subgroup: Mean expression in the respective subgroup. Pval, adj_pval: p value (Wilcoxon test), adj_pval is adjusted p value (Benjamini-Hochberg). Log2fc: Fold change, calculated as the difference in mean[log2(normalized counts + 1)]. DE_flag: is TRUE if abs(log2fc) > 0.5 and adj_pval < 0.05. Chr, symbol, eg, gene_biotype, description: Additional gene info (chromosome, gene symbol, entrez gene identifier, gene biotype, short description of gene function). (XLSX 8049 kb) [file 13059_2019_1739_MOESM2_ESM.xlsx]

## Sheet: G.sub_1_vs_all_G
gene_id	mean_exprs	mean_in_subgroup	pval	log2fc	adj_pval	DE_flag	chr	symbol	gene_biotype	eg	description
ENSG00000118271	0.402106	6.62763	2.1787e-42	5.86209	1.49996e-39	TRUE	18	TTR	protein_coding	7276	transthyretin
ENSG00000183036	0.344576	3.20328	2.31533e-52	2.78655	3.41577e-49	TRUE	21	PCP4	protein_coding	5121	Purkinje cell protein 4
ENSG00000083067	0.143028	2.1471	1.28649e-68	2.05642	4.42854e-65	TRUE	9	TRPM3	protein_coding	80036	transient receptor potential cation channel subfamily M member 3
ENSG00000177954	4.34834	6.24125	5.56707e-31	1.99325	1.74216e-28	TRUE	1	RPS27	protein_coding	6232	ribosomal protein S27
ENSG00000107317	0.105829	2.264	3.67211e-44	1.94184	3.16016e-41	TRUE	9	PTGDS	protein_coding	5730	prostaglandin D2 synthase
ENSG00000185559	0.0666069	2.06363	1.95944e-49	1.93769	2.52939e-46	TRUE	14	DLK1	protein_coding	8788	delta like non-canonical Notch ligand 1
ENSG00000114115	0.538558	2.82057	6.78736e-28	1.90875	8.54793e-26	TRUE	3	RBP1	protein_coding	5947	retinol binding protein 1
ENSG00000112306	3.5853	5.37535	3.45219e-27	1.88748	3.67732e-25	TRUE	6	RPS12	protein_coding	6206	ribosomal protein S12
ENSG00000163453	0.0450293	1.91898	2.04593e-60	1.8408	4.22566e-57	TRUE	4	IGFBP7	protein_coding	3490	insulin like growth factor binding protein 7
ENSG00000198918	4.36241	5.75546	8.5962e-30	1.82874	1.84944e-27	TRUE	X	RPL39	protein_coding	6170	ribosomal protein L39
ENSG00000197958	3.1035	4.72785	3.57081e-29	1.81511	6.35788e-27	TRUE	9	RPL12	protein_coding	6136	ribosomal protein L12
ENSG00000186468	3.78778	5.33376	2.55201e-29	1.80554	4.79175e-27	TRUE	5	RPS23	protein_coding	6228	ribosomal protein S23
ENSG00000171551	0.189407	2.30394	7.56075e-30	1.79173	1.68751e-27	TRUE	2	ECEL1	protein_coding	9427	endothelin converting enzyme like 1
ENSG00000142937	4.14863	5.62174	5.16605e-31	1.7601	1.66718e-28	TRUE	1	RPS8	protein_coding	6202	ribosomal protein S8
ENSG00000105193	3.21018	4.74403	2.41773e-30	1.75837	6.74809e-28	TRUE	19	RPS16	protein_coding	6217	ribosomal protein S16
ENSG00000161970	4.01375	5.42169	1.39132e-31	1.75413	4.95454e-29	TRUE	17	RPL26	protein_coding	6154	ribosomal protein L26
ENSG00000071082	3.51551	5.09973	6.78635e-28	1.74727	8.54793e-26	TRUE	2	RPL31	protein_coding	6160	ribosomal protein L31
ENSG00000233927	3.64944	5.18201	3.31069e-32	1.73761	1.22106e-29	TRUE	19	RPS28	protein_coding	6234	ribosomal protein S28
ENSG00000198242	3.38677	4.83918	5.02713e-30	1.73378	1.21462e-27	TRUE	17	RPL23A	protein_coding	6147	ribosomal protein L23a
ENSG00000198034	4.6601	5.87983	7.21859e-30	1.72228	1.65659e-27	TRUE	X	RPS4X	protein_coding	6191	ribosomal protein S4, X-linked
ENSG00000132386	0.0763628	1.87854	1.43911e-53	1.69985	2.47696e-50	TRUE	17	SERPINF1	protein_coding	5176	serpin family F member 1
ENSG00000182899	3.82052	5.3263	2.98803e-31	1.69894	1.02858e-28	TRUE	3	RPL35A	protein_coding	6165	ribosomal protein L35a
ENSG00000110700	3.67947	4.93002	4.59322e-30	1.698	1.15693e-27	TRUE	11	RPS13	protein_coding	6207	ribosomal protein S13
ENSG00000137818	4.28547	6.07175	1.2764e-28	1.68922	2.09228e-26	TRUE	15	RPLP1	protein_coding	6176	ribosomal protein lateral stalk subunit P1
ENSG00000171858	2.62997	3.98369	2.22775e-29	1.66158	4.34075e-27	TRUE	20	RPS21	protein_coding	6227	ribosomal protein S21
ENSG00000213741	3.48105	4.9115	1.69607e-29	1.65696	3.36833e-27	TRUE	14	RPS29	protein_coding	6235	ribosomal protein S29
ENSG00000105640	3.96776	5.22409	6.75063e-28	1.64986	8.54793e-26	TRUE	19	RPL18A	protein_coding	6142	ribosomal protein L18a
ENSG00000109475	4.73754	6.00211	5.05749e-30	1.64247	1.21462e-27	TRUE	4	RPL34	protein_coding	6164	ribosomal protein L34
ENSG00000198755	3.37023	4.69054	6.89232e-28	1.64026	8.57554e-26	TRUE	6	RPL10A	protein_coding	4736	ribosomal protein L10a
ENSG00000231500	4.45174	5.75914	3.78639e-28	1.63666	5.28405e-26	TRUE	6	RPS18	protein_coding	6222	ribosomal protein S18
ENSG00000137154	3.86219	5.48339	4.97537e-28	1.62374	6.67281e-26	TRUE	9	RPS6	protein_coding	6194	ribosomal protein S6
ENSG00000144713	4.23828	5.40857	5.35316e-29	1.61741	9.36984e-27	TRUE	3	RPL32	protein_coding	6161	ribosomal protein L32
ENSG00000142541	4.79643	6.28945	3.03431e-29	1.61625	5.49742e-27	TRUE	19	RPL13A	protein_coding	23521	ribosomal protein L13a
ENSG00000177600	3.86404	5.2743	8.52787e-29	1.61554	1.44373e-26	TRUE	11	RPLP2	protein_coding	6181	ribosomal protein lateral stalk subunit P2
ENSG00000111057	0.129354	2.04477	6.97319e-34	1.61049	2.7697e-31	TRUE	12	KRT18	protein_coding	3875	keratin 18
ENSG00000134419	4.13914	5.55274	8.06874e-29	1.59707	1.38876e-26	TRUE	16	RPS15A	protein_coding	6210	ribosomal protein S15a
ENSG00000108107	3.538	4.94362	1.2663e-27	1.57878	1.46933e-25	TRUE	19	RPL28	protein_coding	6158	ribosomal protein L28
ENSG00000167526	4.50417	5.87435	2.68373e-29	1.57857	4.94908e-27	TRUE	16	RPL13	protein_coding	6137	ribosomal protein L13
ENSG00000166441	3.69156	5.31217	2.21307e-28	1.57088	3.36094e-26	TRUE	11	RPL27A	protein_coding	6157	ribosomal protein L27a
ENSG00000143947	3.89185	5.38353	8.48253e-28	1.56342	1.04285e-25	TRUE	2	RPS27A	protein_coding	6233	ribosomal protein S27a
ENSG00000122026	4.24002	5.74009	1.70921e-28	1.5598	2.6744e-26	TRUE	13	RPL21	protein_coding	6144	ribosomal protein L21
ENSG00000083845	3.43058	4.64832	4.31457e-28	1.55951	5.94087e-26	TRUE	19	RPS5	protein_coding	6193	ribosomal protein S5
ENSG00000142676	3.95603	5.28092	3.0088e-28	1.55156	4.43885e-26	TRUE	1	RPL11	protein_coding	6135	ribosomal protein L11
ENSG00000140988	4.75622	5.97421	1.18466e-29	1.54695	2.49673e-27	TRUE	16	RPS2	protein_coding	6187	ribosomal protein S2
ENSG00000156482	3.37637	4.7296	1.54774e-28	1.54645	2.49742e-26	TRUE	8	RPL30	protein_coding	6156	ribosomal protein L30
ENSG00000164587	4.30403	5.6894	6.97841e-30	1.54372	1.63786e-27	TRUE	5	RPS14	protein_coding	6208	ribosomal protein S14
ENSG00000133112	3.16399	4.74883	3.45405e-27	1.54097	3.67732e-25	TRUE	13	TPT1	protein_coding	7178	tumor protein, translationally-controlled 1
ENSG00000229117	5.15114	6.82451	3.12464e-30	1.53367	8.06704e-28	TRUE	12	RPL41	protein_coding	6171	ribosomal protein L41
ENSG00000008988	2.99115	4.45301	2.73617e-27	1.51713	2.97436e-25	TRUE	8	RPS20	protein_coding	6224	ribosomal protein S20
ENSG00000125691	2.84542	4.10463	4.26229e-27	1.51594	4.49149e-25	TRUE	17	RPL23	protein_coding	9349	ribosomal protein L23
ENSG00000172809	3.18294	4.36032	1.25137e-29	1.51029	2.58459e-27	TRUE	17	RPL38	protein_coding	6169	ribosomal protein L38
ENSG00000108298	3.70787	4.93953	4.71145e-31	1.50631	1.56952e-28	TRUE	17	RPL19	protein_coding	6143	ribosomal protein L19
ENSG00000156508	5.52105	6.82115	6.67441e-27	1.5057	6.89267e-25	TRUE	6	EEF1A1	protein_coding	1915	eukaryotic translation elongation factor 1 alpha 1
ENSG00000118181	3.42979	4.78496	1.17356e-26	1.50418	1.18817e-24	TRUE	11	RPS25	protein_coding	6230	ribosomal protein S25
ENSG00000148303	3.57598	4.83504	1.23474e-28	1.50323	2.05663e-26	TRUE	9	RPL7A	protein_coding	6130	ribosomal protein L7a
ENSG00000197756	4.19883	5.36476	1.29486e-27	1.50123	1.48578e-25	TRUE	2	RPL37A	protein_coding	6168	ribosomal protein L37a
ENSG00000147604	4.37978	5.75547	1.13703e-27	1.50118	1.36536e-25	TRUE	8	RPL7	protein_coding	6129	ribosomal protein L7
ENSG00000116251	2.81274	4.15907	1.20242e-26	1.50036	1.20557e-24	TRUE	1	RPL22	protein_coding	6146	ribosomal protein L22
ENSG00000156076	0.0770903	1.74891	3.94e-23	1.49909	2.86538e-21	TRUE	12	WIF1	protein_coding	11197	WNT inhibitory factor 1
ENSG00000104267	0.0730213	1.69977	9.5341e-40	1.49462	5.18204e-37	TRUE	8	CA2	protein_coding	760	carbonic anhydrase 2
ENSG00000145824	0.0538404	1.65843	6.52782e-31	1.48943	1.98273e-28	TRUE	5	CXCL14	protein_coding	9547	C-X-C motif chemokine ligand 14
ENSG00000145592	3.44178	4.7186	3.47142e-26	1.48252	3.20083e-24	TRUE	5	RPL37	protein_coding	6167	ribosomal protein L37
ENSG00000122406	3.6113	5.00467	7.546e-27	1.48144	7.7156e-25	TRUE	1	RPL5	protein_coding	6125	ribosomal protein L5
ENSG00000117691	0.681269	2.40485	1.57072e-24	1.47947	1.22885e-22	TRUE	1	NENF	protein_coding	29937	neudesin neurotrophic factor
ENSG00000163682	3.81391	4.98443	3.14345e-28	1.47743	4.57217e-26	TRUE	4	RPL9	protein_coding	6133	ribosomal protein L9
ENSG00000171863	3.51673	4.82633	2.30759e-27	1.47157	2.56242e-25	TRUE	2	RPS7	protein_coding	6201	ribosomal protein S7
ENSG00000089009	3.87768	5.14793	1.66281e-28	1.46154	2.64182e-26	TRUE	12	RPL6	protein_coding	6128	ribosomal protein L6
ENSG00000142534	3.13054	4.25505	7.61593e-26	1.45473	6.7222e-24	TRUE	19	RPS11	protein_coding	6205	ribosomal protein S11
ENSG00000130255	3.73719	5.09316	6.18756e-28	1.44966	8.08847e-26	TRUE	19	RPL36	protein_coding	25873	ribosomal protein L36
ENSG00000100316	4.37402	5.69072	3.37546e-28	1.44754	4.84145e-26	TRUE	22	RPL3	protein_coding	6122	ribosomal protein L3
ENSG00000149273	3.97039	5.08146	1.4943e-25	1.44642	1.29677e-23	TRUE	11	RPS3	protein_coding	6188	ribosomal protein S3
ENSG00000145425	4.16103	5.48338	1.55919e-24	1.4389	1.22885e-22	TRUE	4	RPS3A	protein_coding	6189	ribosomal protein S3A
ENSG00000087086	2.74872	4.09176	4.82882e-20	1.42913	3.1167e-18	TRUE	19	FTL	protein_coding	2512	ferritin light chain
ENSG00000170889	3.41929	4.72944	4.83222e-25	1.42051	3.92932e-23	TRUE	19	RPS9	protein_coding	6203	ribosomal protein S9
ENSG00000204628	3.59268	4.74232	4.3301e-26	1.4202	3.92254e-24	TRUE	5	GNB2L1	protein_coding	10399	receptor for activated C kinase 1
ENSG00000181163	2.57618	3.94338	3.25492e-26	1.41001	3.05577e-24	TRUE	5	NPM1	protein_coding	4869	nucleophosmin
ENSG00000105372	4.56429	5.86066	3.42196e-25	1.40844	2.84988e-23	TRUE	19	RPS19	protein_coding	6223	ribosomal protein S19
ENSG00000162244	3.67562	4.91355	8.95595e-28	1.39629	1.0881e-25	TRUE	3	RPL29	protein_coding	6159	ribosomal protein L29
ENSG00000089157	3.44198	4.79497	2.88581e-25	1.37574	2.46296e-23	TRUE	12	RPLP0	protein_coding	6175	ribosomal protein lateral stalk subunit P0
ENSG00000241343	2.39644	3.40962	2.33121e-21	1.37214	1.57349e-19	TRUE	X	RPL36A	protein_coding	6173	ribosomal protein L36a
ENSG00000188846	3.23675	4.29391	5.37651e-23	1.37025	3.88274e-21	TRUE	3	RPL14	protein_coding	9045	ribosomal protein L14
ENSG00000115268	4.18019	5.39467	2.65451e-27	1.36995	2.91629e-25	TRUE	19	RPS15	protein_coding	6209	ribosomal protein S15
ENSG00000161016	3.70035	5.08181	1.55532e-26	1.36859	1.5297e-24	TRUE	8	RPL8	protein_coding	6132	ribosomal protein L8
ENSG00000147403	4.8884	5.83625	3.01167e-26	1.35866	2.87977e-24	TRUE	X	RPL10	protein_coding	6134	ribosomal protein L10
ENSG00000174748	4.33441	5.53266	1.19385e-27	1.35594	1.40578e-25	TRUE	3	RPL15	protein_coding	6138	ribosomal protein L15
ENSG00000156467	2.19262	3.56393	1.22783e-26	1.35458	1.21921e-24	TRUE	8	UQCRB	protein_coding	7381	ubiquinol-cytochrome c reductase binding protein
ENSG00000124614	2.4566	3.73627	3.38714e-25	1.34841	2.84382e-23	TRUE	6	RPS10	protein_coding	6204	ribosomal protein S10
ENSG00000138326	3.99541	5.19676	4.56647e-25	1.34153	3.74269e-23	TRUE	10	RPS24	protein_coding	6229	ribosomal protein S24
ENSG00000170421	0.0960206	1.64293	1.88217e-26	1.30758	1.8337e-24	TRUE	12	KRT8	protein_coding	3856	keratin 8
ENSG00000123349	2.06144	3.445	3.89076e-26	1.29279	3.55574e-24	TRUE	12	PFDN5	protein_coding	5204	prefoldin subunit 5
ENSG00000136942	3.48653	4.70236	3.7353e-25	1.29215	3.08596e-23	TRUE	9	RPL35	protein_coding	11224	ribosomal protein L35
ENSG00000114391	3.29758	4.34612	3.20759e-26	1.28998	3.03897e-24	TRUE	3	RPL24	protein_coding	6152	ribosomal protein L24
ENSG00000063177	3.57425	4.69627	1.52303e-27	1.2834	1.72838e-25	TRUE	19	RPL18	protein_coding	6141	ribosomal protein L18
ENSG00000169100	2.26594	3.24235	8.52091e-19	1.27225	5.08644e-17	TRUE	X	SLC25A6	protein_coding	293	solute carrier family 25 member 6
ENSG00000130203	0.230489	2.25378	5.83423e-15	1.26844	2.64255e-13	TRUE	19	APOE	protein_coding	348	apolipoprotein E
ENSG00000269821	0.621601	1.69216	1.1046e-19	1.24463	6.91347e-18	TRUE	11	KCNQ1OT1	antisense	10984	KCNQ1 opposite strand/antisense transcript 1 (non-protein coding)
ENSG00000114942	1.97546	2.85618	2.09832e-21	1.23346	1.42562e-19	TRUE	2	EEF1B2	protein_coding	1933	eukaryotic translation elongation factor 1 beta 2
ENSG00000221983	2.62527	3.68485	8.15291e-23	1.23308	5.76812e-21	TRUE	19	UBA52	protein_coding	7311	ubiquitin A-52 residue ribosomal protein fusion product 1
ENSG00000102024	0.446205	2.79467	8.05017e-11	1.21553	2.63083e-09	TRUE	X	PLS3	protein_coding	5358	plastin 3
ENSG00000131469	3.03488	4.09988	7.13057e-24	1.2148	5.45462e-22	TRUE	17	RPL27	protein_coding	6155	ribosomal protein L27
ENSG00000119655	0.476691	2.21973	2.02908e-22	1.20641	1.40633e-20	TRUE	14	NPC2	protein_coding	10577	NPC intracellular cholesterol transporter 2
ENSG00000174444	3.24864	4.07734	1.23054e-22	1.19991	8.64476e-21	TRUE	15	RPL4	protein_coding	6124	ribosomal protein L4
ENSG00000149806	3.12121	4.16737	6.50838e-25	1.17533	5.23294e-23	TRUE	11	FAU	protein_coding	2197	FAU, ubiquitin like and ribosomal protein S30 fusion
ENSG00000147246	0.0266273	1.19083	2.60604e-68	1.16844	6.72814e-65	TRUE	X	HTR2C	protein_coding	3358	5-hydroxytryptamine receptor 2C
ENSG00000120738	0.368805	1.86711	1.0474e-16	1.14028	5.51862e-15	TRUE	5	EGR1	protein_coding	1958	early growth response 1
ENSG00000167642	0.606515	1.57922	5.88726e-24	1.12413	4.53714e-22	TRUE	19	SPINT2	protein_coding	10653	serine peptidase inhibitor, Kunitz type 2
ENSG00000265681	0.899541	2.06834	2.0667e-19	1.11383	1.27041e-17	TRUE	18	RPL17	protein_coding	6139	ribosomal protein L17
ENSG00000145358	0.0703883	1.36399	3.62474e-24	1.10991	2.81449e-22	TRUE	4	DDIT4L	protein_coding	115265	DNA damage inducible transcript 4 like
ENSG00000167996	4.60383	5.63295	7.41679e-19	1.08723	4.45309e-17	TRUE	11	FTH1	protein_coding	2495	ferritin heavy chain 1
ENSG00000104408	2.14468	3.58051	1.28881e-17	1.08013	7.15569e-16	TRUE	8	EIF3E	protein_coding	3646	eukaryotic translation initiation factor 3 subunit E
ENSG00000125534	1.97833	2.99602	3.65531e-18	1.05293	2.10885e-16	TRUE	20	PPDPF	protein_coding	79144	pancreatic progenitor cell differentiation and proliferation factor
ENSG00000172270	1.43136	2.90047	2.14605e-16	1.04981	1.1026e-14	TRUE	19	BSG	protein_coding	682	basigin (Ok blood group)
ENSG00000105373	1.28485	2.30614	3.30632e-18	1.03042	1.91822e-16	TRUE	19	GLTSCR2	protein_coding	29997	NOP53 ribosome biogenesis factor
ENSG00000145741	2.64643	3.48936	2.28694e-18	1.02874	1.33431e-16	TRUE	5	BTF3	protein_coding	689	basic transcription factor 3
ENSG00000140416	0.546246	1.58049	8.08596e-13	1.02589	3.13924e-11	TRUE	15	TPM1	protein_coding	7168	tropomyosin 1 (alpha)
ENSG00000196531	3.04441	3.95899	7.25028e-20	1.02539	4.59348e-18	TRUE	12	NACA	protein_coding	4666	nascent polypeptide-associated complex alpha subunit
ENSG00000152518	0.575306	2.71715	1.02257e-10	1.01778	3.27953e-09	TRUE	2	ZFP36L2	protein_coding	678	ZFP36 ring finger protein like 2
ENSG00000106538	0.215457	1.33952	8.1548e-23	1.01602	5.76812e-21	TRUE	7	RARRES2	protein_coding	5919	retinoic acid receptor responder 2
ENSG00000135486	3.72087	4.28291	5.66233e-16	1.013	2.75825e-14	TRUE	12	HNRNPA1	protein_coding	3178	heterogeneous nuclear ribonucleoprotein A1
ENSG00000104529	1.8151	3.01218	2.59727e-16	0.99566	1.32128e-14	TRUE	8	EEF1D	protein_coding	1936	eukaryotic translation elongation factor 1 delta
ENSG00000168028	3.13798	3.89079	9.33669e-17	0.989717	4.94462e-15	TRUE	3	RPSA	protein_coding	3921	ribosomal protein SA
ENSG00000135390	2.26133	3.13743	8.72894e-18	0.986629	4.89912e-16	TRUE	12	ATP5G2	protein_coding	517	ATP synthase, H+ transporting, mitochondrial Fo complex subunit C2 (subunit 9)
ENSG00000175390	1.50753	2.45422	5.28447e-16	0.966657	2.5987e-14	TRUE	11	EIF3F	protein_coding	8665	eukaryotic translation initiation factor 3 subunit F
ENSG00000173660	1.94405	2.59187	8.01503e-16	0.963855	3.84983e-14	TRUE	1	UQCRH	protein_coding	7388	ubiquinol-cytochrome c reductase hinge protein
ENSG00000184113	0.0716133	1.19527	3.116e-17	0.96058	1.70259e-15	TRUE	22	CLDN5	protein_coding	7122	claudin 5
ENSG00000185633	0.353595	1.5275	3.38349e-06	0.954244	5.93437e-05	TRUE	12	NDUFA4L2	protein_coding	56901	NDUFA4, mitochondrial complex associated like 2
ENSG00000110492	1.3861	3.28036	3.46448e-09	0.952321	9.1503e-08	TRUE	11	MDK	protein_coding	4192	midkine (neurite growth-promoting factor 2)
ENSG00000167283	2.27193	3.08192	1.66482e-19	0.949361	1.0357e-17	TRUE	11	ATP5L	protein_coding	10632	ATP synthase, H+ transporting, mitochondrial Fo complex subunit G
ENSG00000100129	1.92988	2.61323	5.54519e-16	0.942654	2.71399e-14	TRUE	22	EIF3L	protein_coding	51386	eukaryotic translation initiation factor 3 subunit L
ENSG00000172301	0.485751	1.77357	3.42087e-14	0.938515	1.47813e-12	TRUE	17	COPRS	protein_coding	55352	coordinator of PRMT5 and differentiation stimulator
ENSG00000163479	1.32944	2.09432	3.6393e-15	0.929709	1.67036e-13	TRUE	1	SSR2	protein_coding	6746	signal sequence receptor subunit 2
ENSG00000039319	0.220096	1.36105	2.39967e-20	0.921838	1.58855e-18	TRUE	5	ZFYVE16	protein_coding	9765	zinc finger FYVE-type containing 16
ENSG00000188243	2.11701	3.13354	3.13788e-16	0.920797	1.57305e-14	TRUE	13	COMMD6	protein_coding	170622	COMM domain containing 6
ENSG00000167658	3.60445	4.36088	5.49235e-18	0.917525	3.15109e-16	TRUE	19	EEF2	protein_coding	1938	eukaryotic translation elongation factor 2
ENSG00000144426	0.719254	1.60634	7.48192e-17	0.907638	4.00341e-15	TRUE	2	NBEAL1	protein_coding	65065	neurobeachin like 1
ENSG00000187109	2.36784	3.01235	3.17201e-14	0.904909	1.37636e-12	TRUE	12	NAP1L1	protein_coding	4673	nucleosome assembly protein 1 like 1
ENSG00000177410	1.63155	2.29083	2.11495e-12	0.904211	8.05942e-11	TRUE	20	ZFAS1	antisense	441951	ZNFX1 antisense RNA 1
ENSG00000140264	2.46761	3.88791	2.19556e-15	0.892423	1.03061e-13	TRUE	15	SERF2	protein_coding	10169	small EDRK-rich factor 2
ENSG00000231943	0.0193646	0.918172	6.97999e-45	0.875176	7.20823e-42	TRUE	2	PGM5P4-AS1	lincRNA	101929127	PGM5P3 antisense RNA 1
ENSG00000106211	0.961471	2.46697	2.84296e-13	0.860642	1.16505e-11	TRUE	7	HSPB1	protein_coding	3315	heat shock protein family B (small) member 1
ENSG00000127184	2.94629	3.72878	1.41127e-17	0.854758	7.79367e-16	TRUE	5	COX7C	protein_coding	1350	cytochrome c oxidase subunit 7C
ENSG00000165502	1.59681	2.35538	9.37462e-13	0.837393	3.62591e-11	TRUE	14	RPL36AL	protein_coding	6166	ribosomal protein L36a like
ENSG00000086696	0.0111601	0.836704	1.98342e-69	0.835528	1.02414e-65	TRUE	16	HSD17B2	protein_coding	3294	hydroxysteroid 17-beta dehydrogenase 2
ENSG00000110195	0.0273199	0.918214	4.82422e-42	0.829403	3.11373e-39	TRUE	11	FOLR1	protein_coding	2348	folate receptor 1
ENSG00000250479	0.434382	1.47418	9.46263e-14	0.816306	3.94035e-12	TRUE	22	CHCHD10	protein_coding	400916	coiled-coil-helix-coiled-coil-helix domain containing 10
ENSG00000099622	2.35173	3.46897	3.08676e-15	0.806195	1.42308e-13	TRUE	19	CIRBP	protein_coding	1153	cold inducible RNA binding protein
ENSG00000117122	0.446856	1.46451	2.99041e-12	0.804526	1.12298e-10	TRUE	1	MFAP2	protein_coding	4237	microfibrillar associated protein 2
ENSG00000266964	0.0815071	0.905344	7.6061e-38	0.802947	3.57037e-35	TRUE	19	FXYD1	protein_coding	5348	FXYD domain containing ion transport regulator 1
ENSG00000105438	0.736519	1.75733	9.21794e-14	0.801584	3.85399e-12	TRUE	19	KDELR1	protein_coding	10945	KDEL endoplasmic reticulum protein retention receptor 1
ENSG00000147677	1.48009	2.09143	8.14897e-11	0.801113	2.65471e-09	TRUE	8	EIF3H	protein_coding	8667	eukaryotic translation initiation factor 3 subunit H
ENSG00000243927	1.30526	2.7537	1.97367e-11	0.800937	7.00416e-10	TRUE	21	MRPS6	protein_coding	64968	mitochondrial ribosomal protein S6
ENSG00000198832	0.4269	1.53614	5.71346e-14	0.796786	2.40828e-12	TRUE	22	SELM	protein_coding	140606	selenoprotein M
ENSG00000173714	0.0223938	0.824307	2.58746e-39	0.794698	1.27241e-36	TRUE	17	WFIKKN2	protein_coding	124857	WAP, follistatin/kazal, immunoglobulin, kunitz and netrin domain containing 2
ENSG00000143320	0.239905	1.59728	3.6438e-10	0.792208	1.07821e-08	TRUE	1	CRABP2	protein_coding	1382	cellular retinoic acid binding protein 2
ENSG00000134825	1.58821	2.48785	3.37166e-12	0.78298	1.24354e-10	TRUE	11	TMEM258	protein_coding	746	transmembrane protein 258
ENSG00000122644	0.17215	1.06569	7.97771e-16	0.782216	3.84981e-14	TRUE	7	ARL4A	protein_coding	10124	ADP ribosylation factor like GTPase 4A
ENSG00000196465	1.26644	1.8436	2.12705e-11	0.776513	7.49693e-10	TRUE	12	MYL6B	protein_coding	140465	myosin light chain 6B
ENSG00000137331	0.136347	0.920549	1.51755e-23	0.752256	1.12746e-21	TRUE	6	IER3	protein_coding	8870	immediate early response 3
ENSG00000205542	6.53607	7.05486	4.74105e-09	0.751114	1.24582e-07	TRUE	X	TMSB4X	protein_coding	7114	thymosin beta 4, X-linked
ENSG00000196683	1.8912	2.93773	2.18059e-13	0.750628	9.0076e-12	TRUE	7	TOMM7	protein_coding	54543	translocase of outer mitochondrial membrane 7
ENSG00000174938	0.828445	1.13348	4.14226e-15	0.749814	1.89279e-13	TRUE	16	SEZ6L2	protein_coding	26470	seizure related 6 homolog like 2
ENSG00000125991	0.936004	1.98356	2.60105e-12	0.746241	9.83919e-11	TRUE	20	ERGIC3	protein_coding	51614	ERGIC and golgi 3
ENSG00000250786	0.0281596	0.818329	4.69924e-43	0.744507	3.46636e-40	TRUE	5	SNHG18	lincRNA	100505806	small nucleolar RNA host gene 18
ENSG00000143545	0.206696	1.15386	6.29918e-15	0.743538	2.84068e-13	TRUE	1	RAB13	protein_coding	5872	RAB13, member RAS oncogene family
ENSG00000111716	2.57965	3.02746	3.16638e-12	0.73338	1.17623e-10	TRUE	12	LDHB	protein_coding	3945	lactate dehydrogenase B
ENSG00000165215	0.0282992	0.826373	6.69735e-41	0.730435	3.84242e-38	TRUE	7	CLDN3	protein_coding	1365	claudin 3
ENSG00000163931	1.27544	1.99323	2.15774e-08	0.729307	5.21655e-07	TRUE	3	TKT	protein_coding	7086	transketolase
ENSG00000110011	0.349798	1.15027	3.30869e-13	0.72703	1.32953e-11	TRUE	11	DNAJC4	protein_coding	3338	DnaJ heat shock protein family (Hsp40) member C4
ENSG00000131143	2.41956	3.01255	9.57729e-13	0.726903	3.69047e-11	TRUE	16	COX4I1	protein_coding	1327	cytochrome c oxidase subunit 4I1
ENSG00000140612	0.809002	1.9255	2.45037e-10	0.726031	7.39911e-09	TRUE	15	SEC11A	protein_coding	23478	SEC11 homolog A, signal peptidase complex subunit
ENSG00000096384	2.70793	3.13697	2.68598e-11	0.724422	9.27695e-10	TRUE	6	HSP90AB1	protein_coding	3326	heat shock protein 90 alpha family class B member 1
ENSG00000129038	0.172898	1.07255	5.02631e-16	0.724389	2.49551e-14	TRUE	15	LOXL1	protein_coding	4016	lysyl oxidase like 1
ENSG00000163694	0.0415251	0.883986	2.23591e-30	0.724117	6.41396e-28	TRUE	4	RBM47	protein_coding	54502	RNA binding motif protein 47
ENSG00000105048	0.0644618	0.77041	3.84708e-46	0.721665	4.41432e-43	TRUE	19	TNNT1	protein_coding	7138	troponin T1, slow skeletal type
ENSG00000198417	0.162171	0.889391	1.05553e-14	0.717937	4.71882e-13	TRUE	16	MT1F	protein_coding	4494	metallothionein 1F
ENSG00000152082	1.76387	2.36126	9.29739e-11	0.716858	3.00044e-09	TRUE	2	MZT2B	protein_coding	80097	mitotic spindle organizing protein 2B
ENSG00000196141	0.195405	1.17336	3.46325e-11	0.715244	1.17648e-09	TRUE	2	SPATS2L	protein_coding	26010	spermatogenesis associated serine rich 2 like
ENSG00000189043	2.40971	3.12207	2.4572e-11	0.713201	8.54395e-10	TRUE	7	NDUFA4	protein_coding	4697	NDUFA4, mitochondrial complex associated
ENSG00000113140	0.577186	2.42522	8.54991e-08	0.712735	1.91529e-06	TRUE	5	SPARC	protein_coding	6678	secreted protein acidic and cysteine rich
ENSG00000187244	0.114657	0.98003	2.79787e-15	0.711476	1.29568e-13	TRUE	19	BCAM	protein_coding	4059	basal cell adhesion molecule (Lutheran blood group)
ENSG00000169020	1.73847	2.50301	3.22242e-11	0.698901	1.09828e-09	TRUE	4	ATP5I	protein_coding	521	ATP synthase, H+ transporting, mitochondrial Fo complex subunit E
ENSG00000269893	0.630421	1.4807	5.186e-09	0.69674	1.34225e-07	TRUE	4	SNHG8	lincRNA	100093630	small nucleolar RNA host gene 8
ENSG00000178982	1.19978	1.90643	3.28459e-09	0.694531	8.69744e-08	TRUE	19	EIF3K	protein_coding	27335	eukaryotic translation initiation factor 3 subunit K
ENSG00000161249	0.0349042	0.826306	2.28797e-34	0.692625	9.45113e-32	TRUE	19	DMKN	protein_coding	93099	dermokine
ENSG00000125743	1.8585	2.53548	2.40137e-10	0.689196	7.27243e-09	TRUE	19	SNRPD2	protein_coding	6633	small nuclear ribonucleoprotein D2 polypeptide
ENSG00000070756	2.12578	2.53889	5.02594e-09	0.684806	1.30738e-07	TRUE	8	PABPC1	protein_coding	26986	poly(A) binding protein cytoplasmic 1
ENSG00000125652	0.789351	1.67489	2.82857e-10	0.683362	8.49146e-09	TRUE	19	ALKBH7	protein_coding	84266	alkB homolog 7
ENSG00000112514	1.39375	2.25344	1.92571e-10	0.678953	5.972e-09	TRUE	6	CUTA	protein_coding	51596	cutA divalent cation tolerance homolog
ENSG00000156411	2.01344	2.71462	9.16441e-11	0.668414	2.9668e-09	TRUE	14	C14orf2	protein_coding	9556	chromosome 14 open reading frame 2
ENSG00000092841	2.53453	3.52972	4.79583e-09	0.664393	1.25702e-07	TRUE	12	MYL6	protein_coding	4637	myosin light chain 6
ENSG00000120306	0.397137	1.53061	2.7712e-10	0.662821	8.34348e-09	TRUE	5	CYSTM1	protein_coding	84418	cysteine rich transmembrane module containing 1
ENSG00000075415	1.83886	2.67421	2.38033e-10	0.661315	7.22989e-09	TRUE	12	SLC25A3	protein_coding	5250	solute carrier family 25 member 3
ENSG00000049089	0.286914	1.6158	1.29444e-06	0.659327	2.48469e-05	TRUE	1	COL9A2	protein_coding	1298	collagen type IX alpha 2 chain
ENSG00000084207	2.46374	3.82001	5.1352e-09	0.65229	1.33244e-07	TRUE	11	GSTP1	protein_coding	2950	glutathione S-transferase pi 1
ENSG00000169567	2.68062	3.28809	1.83152e-12	0.650984	7.03127e-11	TRUE	5	HINT1	protein_coding	3094	histidine triad nucleotide binding protein 1
ENSG00000182871	0.134323	0.987961	2.86908e-13	0.64865	1.17111e-11	TRUE	21	COL18A1	protein_coding	80781	collagen type XVIII alpha 1 chain
ENSG00000107223	1.75251	2.3623	1.23777e-10	0.647807	3.94521e-09	TRUE	9	EDF1	protein_coding	8721	endothelial differentiation related factor 1
ENSG00000232112	2.1775	3.05156	2.73277e-09	0.647251	7.33022e-08	TRUE	3	TMA7	protein_coding	51372	translation machinery associated 7 homolog
ENSG00000136938	0.668052	1.39678	1.70944e-09	0.641537	4.70758e-08	TRUE	9	ANP32B	protein_coding	10541	acidic nuclear phosphoprotein 32 family member B
ENSG00000184009	4.54215	5.36086	5.41561e-10	0.63491	1.56221e-08	TRUE	17	ACTG1	protein_coding	71	actin gamma 1
ENSG00000149925	2.32579	3.18755	2.86751e-06	0.632342	5.09687e-05	TRUE	16	ALDOA	protein_coding	226	aldolase, fructose-bisphosphate A
ENSG00000117394	0.226796	1.08779	4.95648e-08	0.62724	1.12992e-06	TRUE	1	SLC2A1	protein_coding	6513	solute carrier family 2 member 1
ENSG00000091039	0.596789	1.06138	4.18267e-11	0.625662	1.40242e-09	TRUE	12	OSBPL8	protein_coding	114882	oxysterol binding protein like 8
ENSG00000107242	0.0415861	0.783706	1.30237e-20	0.624394	8.67715e-19	TRUE	9	PIP5K1B	protein_coding	8395	phosphatidylinositol-4-phosphate 5-kinase type 1 beta
ENSG00000198931	0.641082	1.36147	1.3747e-10	0.624325	4.34146e-09	TRUE	16	APRT	protein_coding	353	adenine phosphoribosyltransferase
ENSG00000176340	1.67662	2.29392	1.67659e-08	0.620525	4.09317e-07	TRUE	11	COX8A	protein_coding	1351	cytochrome c oxidase subunit 8A
ENSG00000198888	2.50891	2.97817	7.75169e-06	0.619212	0.000127066	TRUE	MT	MT-ND1	protein_coding	4535	NADH dehydrogenase, subunit 1 (complex I)
ENSG00000121898	0.0751069	0.953742	3.5532e-13	0.616862	1.41943e-11	TRUE	10	CPXM2	protein_coding	119587	carboxypeptidase X, M14 family member 2
ENSG00000137962	0.0418579	0.770201	9.77537e-24	0.615208	7.42281e-22	TRUE	1	ARHGAP29	protein_coding	9411	Rho GTPase activating protein 29
ENSG00000187514	4.39114	4.06168	3.4327e-08	0.612878	8.00213e-07	TRUE	2	PTMA	protein_coding	5757	prothymosin, alpha
ENSG00000173272	1.11787	1.72922	2.80745e-09	0.608376	7.49162e-08	TRUE	2	MZT2A	protein_coding	653784	mitotic spindle organizing protein 2A
ENSG00000186298	0.926224	1.52524	9.2767e-09	0.606116	2.35382e-07	TRUE	12	PPP1CC	protein_coding	5501	protein phosphatase 1 catalytic subunit gamma
ENSG00000126267	2.04608	2.6005	5.22528e-09	0.602341	1.34904e-07	TRUE	19	COX6B1	protein_coding	1340	cytochrome c oxidase subunit 6B1
ENSG00000241837	1.75248	2.1605	1.50796e-08	0.602067	3.71664e-07	TRUE	21	ATP5O	protein_coding	539	ATP synthase, H+ transporting, mitochondrial F1 complex, O subunit
ENSG00000030582	0.331687	1.19216	4.77038e-10	0.599649	1.38771e-08	TRUE	17	GRN	protein_coding	2896	granulin precursor
ENSG00000101443	0.0821549	0.697709	2.20082e-26	0.597231	2.1241e-24	TRUE	20	WFDC2	protein_coding	10406	WAP four-disulfide core domain 2
ENSG00000204387	1.06134	1.90451	2.922e-08	0.590694	6.88937e-07	TRUE	6	C6orf48	protein_coding	50854	chromosome 6 open reading frame 48
ENSG00000162998	0.108034	0.933879	1.37534e-07	0.589579	2.99645e-06	TRUE	2	FRZB	protein_coding	2487	frizzled-related protein
ENSG00000102265	0.186634	1.01555	2.53514e-06	0.588632	4.59306e-05	TRUE	X	TIMP1	protein_coding	7076	TIMP metallopeptidase inhibitor 1
ENSG00000100380	1.50858	2.28484	2.73839e-07	0.587878	5.74785e-06	TRUE	22	ST13	protein_coding	6767	ST13, Hsp70 interacting protein
ENSG00000116016	0.0656395	0.856722	6.40635e-12	0.587355	2.31323e-10	TRUE	2	EPAS1	protein_coding	2034	endothelial PAS domain protein 1
ENSG00000228474	1.85434	2.65241	1.25188e-08	0.584053	3.11521e-07	TRUE	2	OST4	protein_coding	100128731	oligosaccharyltransferase complex subunit 4, non-catalytic
ENSG00000173812	3.22245	3.93217	2.64944e-08	0.583557	6.2754e-07	TRUE	17	EIF1	protein_coding	10209	eukaryotic translation initiation factor 1
ENSG00000063046	0.999926	1.48822	1.24041e-07	0.583218	2.72548e-06	TRUE	12	EIF4B	protein_coding	1975	eukaryotic translation initiation factor 4B
ENSG00000119326	0.262584	1.01077	1.57353e-10	0.582174	4.93918e-09	TRUE	9	CTNNAL1	protein_coding	8727	catenin alpha like 1
ENSG00000149257	0.20474	1.16794	1.70057e-09	0.574191	4.69566e-08	TRUE	11	SERPINH1	protein_coding	871	serpin family H member 1
ENSG00000138061	0.0116127	0.589295	1.53623e-39	0.573637	7.9323e-37	TRUE	2	CYP1B1	protein_coding	1545	cytochrome P450 family 1 subfamily B member 1
ENSG00000142089	0.396115	2.0254	0.000256669	0.57237	0.00284707	TRUE	11	IFITM3	protein_coding	10410	interferon induced transmembrane protein 3
ENSG00000163171	0.436494	0.99157	2.17186e-10	0.568575	6.65543e-09	TRUE	2	CDC42EP3	protein_coding	10602	CDC42 effector protein 3
ENSG00000111843	0.699227	1.54589	3.15296e-08	0.564827	7.38337e-07	TRUE	6	TMEM14C	protein_coding	51522	transmembrane protein 14C
ENSG00000170275	0.158391	0.799173	1.30923e-16	0.562829	6.8285e-15	TRUE	3	CRTAP	protein_coding	10491	cartilage associated protein
ENSG00000171159	1.27236	1.44878	1.36016e-07	0.562815	2.96963e-06	TRUE	9	C9orf16	protein_coding	79095	chromosome 9 open reading frame 16
ENSG00000233016	0.556328	1.18187	4.91096e-07	0.559467	9.90537e-06	TRUE	9	SNHG7	antisense	84973	small nucleolar RNA host gene 7
ENSG00000125968	0.349151	1.84795	0.00128623	0.555773	0.0113626	TRUE	20	ID1	protein_coding	3397	inhibitor of DNA binding 1, HLH protein
ENSG00000240972	1.31796	1.79519	1.56106e-05	0.551158	0.000240255	TRUE	22	MIF	protein_coding	4282	macrophage migration inhibitory factor (glycosylation-inhibiting factor)
ENSG00000171223	0.200538	0.857198	1.80383e-11	0.550203	6.42349e-10	TRUE	19	JUNB	protein_coding	3726	JunB proto-oncogene, AP-1 transcription factor subunit
ENSG00000172053	0.508948	1.10447	1.52303e-08	0.549902	3.73594e-07	TRUE	3	QARS	protein_coding	5859	glutaminyl-tRNA synthetase
ENSG00000156261	1.28773	1.65111	8.98281e-08	0.549779	1.99943e-06	TRUE	21	CCT8	protein_coding	10694	chaperonin containing TCP1 subunit 8
ENSG00000118680	1.26193	1.71689	8.23087e-07	0.54924	1.61291e-05	TRUE	18	MYL12B	protein_coding	103910	myosin light chain 12B
ENSG00000186184	0.947733	1.23773	9.47146e-08	0.548847	2.09896e-06	TRUE	13	POLR1D	protein_coding	51082	RNA polymerase I subunit D
ENSG00000105202	0.63265	1.03421	1.11709e-08	0.544244	2.80685e-07	TRUE	19	FBL	protein_coding	2091	fibrillarin
ENSG00000099624	1.58421	2.11602	4.88024e-07	0.543926	9.882e-06	TRUE	19	ATP5D	protein_coding	513	ATP synthase, H+ transporting, mitochondrial F1 complex, delta subunit
ENSG00000197747	0.194395	1.02369	1.37979e-06	0.543758	2.62899e-05	TRUE	1	S100A10	protein_coding	6281	S100 calcium binding protein A10
ENSG00000089248	0.916511	1.7846	4.29154e-07	0.542572	8.79339e-06	TRUE	12	ERP29	protein_coding	10961	endoplasmic reticulum protein 29
ENSG00000183648	1.41438	2.01414	2.06392e-06	0.540411	3.80609e-05	TRUE	14	NDUFB1	protein_coding	4707	NADH:ubiquinone oxidoreductase subunit B1
ENSG00000085063	0.405471	1.13511	5.73188e-08	0.53891	1.30381e-06	TRUE	11	CD59	protein_coding	966	CD59 molecule (CD59 blood group)
ENSG00000125356	1.28653	1.8771	6.4966e-07	0.538069	1.28772e-05	TRUE	X	NDUFA1	protein_coding	4694	NADH:ubiquinone oxidoreductase subunit A1
ENSG00000167434	0.112103	1.09186	1.53854e-06	0.537535	2.90998e-05	TRUE	17	CA4	protein_coding	762	carbonic anhydrase 4
ENSG00000149932	0.723179	1.35727	1.49943e-07	0.537011	3.25992e-06	TRUE	16	TMEM219	protein_coding	124446	transmembrane protein 219
ENSG00000167397	0.771958	1.41263	2.38823e-06	0.533738	4.36517e-05	TRUE	16	VKORC1	protein_coding	79001	vitamin K epoxide reductase complex subunit 1
ENSG00000158104	0.00986771	0.543109	2.71715e-44	0.525094	2.55091e-41	TRUE	12	HPD	protein_coding	3242	4-hydroxyphenylpyruvate dioxygenase
ENSG00000173113	0.997875	1.79674	4.14643e-07	0.52497	8.54693e-06	TRUE	11	TRMT112	protein_coding	51504	tRNA methyltransferase 11-2 homolog (S. cerevisiae)
ENSG00000104979	1.15584	2.05376	1.11377e-07	0.524867	2.45244e-06	TRUE	19	C19orf53	protein_coding	28974	chromosome 19 open reading frame 53
ENSG00000215021	0.678234	1.24176	5.17555e-07	0.518209	1.03581e-05	TRUE	12	PHB2	protein_coding	11331	prohibitin 2
ENSG00000102007	0.240663	0.767249	2.54987e-11	0.517837	8.8364e-10	TRUE	X	PLP2	protein_coding	5355	proteolipid protein 2
ENSG00000197111	1.64326	2.1726	9.34037e-08	0.516642	2.07437e-06	TRUE	12	PCBP2	protein_coding	5094	poly(rC) binding protein 2
ENSG00000103202	0.903371	1.56729	1.60765e-06	0.51606	3.02408e-05	TRUE	16	NME4	protein_coding	4833	NME/NM23 nucleoside diphosphate kinase 4
ENSG00000182004	1.67181	2.36109	9.46131e-07	0.515588	1.84701e-05	TRUE	1	SNRPE	protein_coding	6635	small nuclear ribonucleoprotein polypeptide E
ENSG00000130303	0.0493681	0.647872	2.77487e-15	0.509806	1.29081e-13	TRUE	19	BST2	protein_coding	684	bone marrow stromal cell antigen 2
ENSG00000122705	1.19098	1.65718	6.60203e-07	0.505127	1.30362e-05	TRUE	9	CLTA	protein_coding	1211	clathrin light chain A
ENSG00000115474	0.00621496	0.508347	3.29957e-72	0.504602	3.40747e-68	TRUE	2	KCNJ13	protein_coding	3769	potassium voltage-gated channel subfamily J member 13
ENSG00000120129	0.491732	1.10838	1.64097e-05	0.504111	0.000250909	TRUE	5	DUSP1	protein_coding	1843	dual specificity phosphatase 1
ENSG00000013306	0.744803	1.46474	3.23467e-06	0.502177	5.71016e-05	TRUE	17	SLC25A39	protein_coding	51629	solute carrier family 25 member 39
ENSG00000260260	0.259393	0.793251	2.03141e-10	0.498275	6.24357e-09	FALSE	16	SNHG19	lincRNA	100507303	small nucleolar RNA host gene 19
ENSG00000066468	0.139007	0.744992	3.93588e-11	0.496946	1.32829e-09	FALSE	10	FGFR2	protein_coding	2263	fibroblast growth factor receptor 2
ENSG00000171867	0.549761	1.63582	2.42477e-05	0.49326	0.000352685	FALSE	20	PRNP	protein_coding	5621	prion protein
ENSG00000146701	1.21586	1.52126	8.17105e-07	0.492732	1.60423e-05	FALSE	7	MDH2	protein_coding	4191	malate dehydrogenase 2
ENSG00000180879	1.18911	1.80031	2.70156e-06	0.492043	4.852e-05	FALSE	X	SSR4	protein_coding	6748	signal sequence receptor subunit 4
ENSG00000134291	0.622148	1.24651	1.23662e-06	0.489688	2.38257e-05	FALSE	12	TMEM106C	protein_coding	79022	transmembrane protein 106C
ENSG00000124172	2.71725	3.1612	1.73352e-05	0.488017	0.000262878	FALSE	20	ATP5E	protein_coding	514	ATP synthase, H+ transporting, mitochondrial F1 complex, epsilon subunit
ENSG00000104327	0.0408101	0.596235	2.88547e-11	0.487789	9.89975e-10	FALSE	8	CALB1	protein_coding	793	calbindin 1
ENSG00000120913	0.268163	1.03671	1.17586e-06	0.485716	2.28254e-05	FALSE	8	PDLIM2	protein_coding	64236	PDZ and LIM domain 2
ENSG00000084234	0.61095	1.34762	1.11375e-05	0.481939	0.00017777	FALSE	11	APLP2	protein_coding	334	amyloid beta precursor like protein 2
ENSG00000127914	1.11864	1.25588	1.93949e-06	0.481733	3.58944e-05	FALSE	7	AKAP9	protein_coding	10142	A-kinase anchoring protein 9
ENSG00000142657	0.497143	0.914061	1.24655e-07	0.480681	2.73315e-06	FALSE	1	PGD	protein_coding	5226	phosphogluconate dehydrogenase
ENSG00000113328	0.630532	1.32876	1.4511e-05	0.480022	0.000226025	FALSE	5	CCNG1	protein_coding	900	cyclin G1
ENSG00000155463	0.339671	0.957664	2.42249e-08	0.47801	5.77762e-07	FALSE	14	OXA1L	protein_coding	5018	OXA1L, mitochondrial inner membrane protein
ENSG00000111678	1.49382	1.60499	5.30825e-06	0.476727	8.9719e-05	FALSE	12	C12orf57	protein_coding	113246	chromosome 12 open reading frame 57
ENSG00000215845	0.453665	1.00203	6.64789e-07	0.476321	1.31017e-05	FALSE	1	TSTD1	protein_coding	100131187	thiosulfate sulfurtransferase like domain containing 1
ENSG00000010278	0.530106	1.85734	0.000718485	0.472201	0.00698663	FALSE	12	CD9	protein_coding	928	CD9 molecule
ENSG00000175198	0.0951407	0.662444	1.45084e-05	0.472004	0.000226025	FALSE	13	PCCA	protein_coding	5095	propionyl-CoA carboxylase alpha subunit
ENSG00000187145	1.36935	1.78488	1.14797e-06	0.470122	2.23259e-05	FALSE	NA	NA	NA
ENSG00000178035	0.810792	1.37794	1.15009e-05	0.469289	0.000183287	FALSE	3	IMPDH2	protein_coding	3615	inosine monophosphate dehydrogenase 2
ENSG00000224032	0.530261	0.939284	3.19844e-07	0.467914	6.67278e-06	FALSE	5	EPB41L4A-AS1	lincRNA
ENSG00000164346	0.630077	0.983794	4.21613e-08	0.467646	9.74049e-07	FALSE	5	NSA2	protein_coding	10412	NSA2, ribosome biogenesis homolog
ENSG00000160932	0.782576	1.10449	6.38415e-07	0.467319	1.26787e-05	FALSE	8	LY6E	protein_coding	4061	lymphocyte antigen 6 family member E
ENSG00000118298	0.150315	0.753553	7.62515e-10	0.464567	2.17527e-08	FALSE	1	CA14	protein_coding	23632	carbonic anhydrase 14
ENSG00000266402	0.320059	0.895724	6.32052e-08	0.463958	1.43455e-06	FALSE	17	RP11-329L6.2	lincRNA	105376843	small nucleolar RNA host gene 25
ENSG00000100234	0.104214	0.844194	2.00208e-06	0.463555	3.69866e-05	FALSE	22	TIMP3	protein_coding	7078	TIMP metallopeptidase inhibitor 3
ENSG00000126005	0.355066	0.94799	1.35682e-05	0.463515	0.000213271	FALSE	20	MMP24-AS1	antisense
ENSG00000205544	0.760041	1.62428	3.75413e-05	0.462568	0.00051969	FALSE	17	TMEM256	protein_coding	254863	transmembrane protein 256
ENSG00000184613	0.701313	0.873811	2.29569e-07	0.459857	4.85811e-06	FALSE	12	NELL2	protein_coding	4753	neural EGFL like 2
ENSG00000137880	0.0824244	0.601595	1.25718e-14	0.459847	5.54823e-13	FALSE	15	GCHFR	protein_coding	2644	GTP cyclohydrolase I feedback regulator
ENSG00000092068	0.0187713	0.514203	7.68018e-30	0.459628	1.68751e-27	FALSE	14	SLC7A8	protein_coding	23428	solute carrier family 7 member 8
ENSG00000051523	0.246188	1.03952	2.84064e-06	0.459376	5.05781e-05	FALSE	16	CYBA	protein_coding	1535	cytochrome b-245 alpha chain
ENSG00000185909	0.275834	1.24699	2.45609e-05	0.458911	0.000355737	FALSE	3	KLHDC8B	protein_coding	200942	kelch domain containing 8B
ENSG00000110092	0.142193	0.687933	5.12407e-11	0.458181	1.69068e-09	FALSE	11	CCND1	protein_coding	595	cyclin D1
ENSG00000204381	0.0249402	0.523209	1.88537e-23	0.458176	1.38087e-21	FALSE	11	LAYN	protein_coding	143903	layilin
ENSG00000205078	0.202178	0.788273	3.6699e-08	0.458085	8.53582e-07	FALSE	16	SYCE1L	protein_coding	100130958	synaptonemal complex central element protein 1 like
ENSG00000129757	0.104544	0.552664	2.60924e-17	0.457655	1.43328e-15	FALSE	11	CDKN1C	protein_coding	1028	cyclin dependent kinase inhibitor 1C
ENSG00000204335	0.0183602	0.506512	2.71499e-28	0.454587	4.06344e-26	FALSE	2	SP5	protein_coding	389058	Sp5 transcription factor
ENSG00000171530	2.0147	2.50733	3.59869e-07	0.454252	7.49268e-06	FALSE	5	TBCA	protein_coding	6902	tubulin folding cofactor A
ENSG00000182196	0.83811	1.41955	3.52098e-06	0.453804	6.15248e-05	FALSE	12	ARL6IP4	protein_coding	51329	ADP ribosylation factor like GTPase 6 interacting protein 4
ENSG00000156976	2.38643	2.81438	6.56257e-06	0.4534	0.000108783	FALSE	3	EIF4A2	protein_coding	1974	eukaryotic translation initiation factor 4A2
ENSG00000137573	0.0162961	0.496807	1.55505e-18	0.451871	9.17659e-17	FALSE	8	SULF1	protein_coding	23213	sulfatase 1
ENSG00000100353	0.907526	1.33865	1.50529e-05	0.450281	0.000232712	FALSE	22	EIF3D	protein_coding	8664	eukaryotic translation initiation factor 3 subunit D
ENSG00000204435	0.972572	1.42869	2.96235e-05	0.448682	0.000417926	FALSE	6	CSNK2B	protein_coding	1460	casein kinase 2 beta
ENSG00000170345	0.746743	2.13133	0.00873136	0.448508	0.0554203	FALSE	14	FOS	protein_coding	2353	Fos proto-oncogene, AP-1 transcription factor subunit
ENSG00000205246	0.89519	1.25634	1.36789e-05	0.446225	0.000214358	FALSE	19	RPSAP58	protein_coding
ENSG00000100938	0.292346	0.813895	2.72227e-09	0.444453	7.32105e-08	FALSE	14	GMPR2	protein_coding	51292	guanosine monophosphate reductase 2
ENSG00000165588	0.11391	0.91875	4.89802e-07	0.443745	9.8986e-06	FALSE	14	OTX2	protein_coding	5015	orthodenticle homeobox 2
ENSG00000115758	1.27348	1.61721	7.22319e-05	0.441776	0.000930098	FALSE	2	ODC1	protein_coding	4953	ornithine decarboxylase 1
ENSG00000111907	0.0450125	0.577685	5.73828e-09	0.438501	1.47411e-07	FALSE	6	TPD52L1	protein_coding	7164	tumor protein D52 like 1
ENSG00000005022	1.50025	1.71539	7.5947e-05	0.436542	0.000975504	FALSE	X	SLC25A5	protein_coding	292	solute carrier family 25 member 5
ENSG00000233276	1.05676	1.64799	5.6685e-05	0.435708	0.00074609	FALSE	3	GPX1	protein_coding	2876	glutathione peroxidase 1
ENSG00000179603	0.0302305	0.488672	3.33455e-26	0.434725	3.10233e-24	FALSE	7	GRM8	protein_coding	2918	glutamate metabotropic receptor 8
ENSG00000145703	0.170251	0.679234	1.30532e-07	0.432889	2.85594e-06	FALSE	5	IQGAP2	protein_coding	10788	IQ motif containing GTPase activating protein 2
ENSG00000146066	0.789	1.29231	3.85713e-05	0.432859	0.000531101	FALSE	5	HIGD2A	protein_coding	192286	HIG1 hypoxia inducible domain family member 2A
ENSG00000116661	0.101674	0.508948	3.42909e-20	0.432725	2.22718e-18	FALSE	1	FBXO2	protein_coding	26232	F-box protein 2
ENSG00000101608	0.339407	1.00883	1.04873e-06	0.431466	2.04345e-05	FALSE	18	MYL12A	protein_coding	10627	myosin light chain 12A
ENSG00000089289	0.724112	1.02558	1.48869e-06	0.430924	2.82087e-05	FALSE	X	IGBP1	protein_coding	3476	immunoglobulin binding protein 1
ENSG00000127540	2.04503	2.54778	2.31014e-05	0.430878	0.000338395	FALSE	19	UQCR11	protein_coding	10975	ubiquinol-cytochrome c reductase, complex III subunit XI
ENSG00000126709	0.291196	1.01305	0.000193297	0.428115	0.00222044	FALSE	1	IFI6	protein_coding	2537	interferon alpha inducible protein 6
ENSG00000117614	0.787238	1.31574	4.83551e-05	0.425631	0.000652763	FALSE	1	SYF2	protein_coding	25949	SYF2 pre-mRNA splicing factor
ENSG00000165637	1.64719	1.95176	1.47375e-05	0.424703	0.000228519	FALSE	10	VDAC2	protein_coding	7417	voltage dependent anion channel 2
ENSG00000134333	0.548756	0.994502	0.00216197	0.424691	0.0177337	FALSE	11	LDHA	protein_coding	3939	lactate dehydrogenase A
ENSG00000197982	0.954218	1.73744	0.000218021	0.423962	0.00245797	FALSE	1	C1orf122	protein_coding	127687	chromosome 1 open reading frame 122
ENSG00000186642	0.169437	0.476161	1.2405e-23	0.420575	9.28304e-22	FALSE	11	PDE2A	protein_coding	5138	phosphodiesterase 2A
ENSG00000168333	0.0413058	0.51211	1.80469e-09	0.419772	4.9435e-08	FALSE	8	C8orf22	protein_coding	492307	chromosome 8 open reading frame 22
ENSG00000240583	0.0101893	0.43633	5.15648e-28	0.418866	6.82704e-26	FALSE	7	AQP1	protein_coding	358	aquaporin 1 (Colton blood group)
ENSG00000183087	0.489154	1.28285	5.74486e-05	0.418269	0.000754799	FALSE	13	GAS6	protein_coding	2621	growth arrest specific 6
ENSG00000099795	1.28903	1.76788	2.15468e-05	0.417093	0.000318251	FALSE	19	NDUFB7	protein_coding	4713	NADH:ubiquinone oxidoreductase subunit B7
ENSG00000118292	0.146557	0.822845	8.98361e-08	0.415553	1.99943e-06	FALSE	1	C1orf54	protein_coding	79630	chromosome 1 open reading frame 54
ENSG00000162191	1.26267	1.61527	1.92688e-05	0.412396	0.00028839	FALSE	11	UBXN1	protein_coding	51035	UBX domain protein 1
ENSG00000100941	0.976074	1.36489	0.000375971	0.407904	0.00397813	FALSE	14	PNN	protein_coding	5411	pinin, desmosome associated protein
ENSG00000042753	1.14479	1.61467	1.78553e-05	0.407551	0.000268793	FALSE	19	AP2S1	protein_coding	1175	adaptor related protein complex 2 sigma 1 subunit
ENSG00000187098	0.0196954	0.420988	1.42193e-35	0.405608	6.11845e-33	FALSE	3	MITF	protein_coding	4286	melanogenesis associated transcription factor
ENSG00000224958	0.00740242	0.418859	1.12959e-30	0.403436	3.33293e-28	FALSE	9	PGM5-AS1.1	antisense	572558	PGM5 antisense RNA 1
ENSG00000183291	0.776755	1.49371	0.000300314	0.403138	0.00326801	FALSE	1	2018-09-15	protein_coding	9403	selenoprotein F
ENSG00000104763	0.571746	1.22048	0.000102447	0.402231	0.00127007	FALSE	8	ASAH1	protein_coding	427	N-acylsphingosine amidohydrolase 1
ENSG00000119632	0.60788	1.40562	0.000378652	0.401797	0.0040024	FALSE	14	IFI27L2	protein_coding	83982	interferon alpha inducible protein 27 like 2
ENSG00000169439	0.185593	1.11554	0.000332064	0.401711	0.00357583	FALSE	8	SDC2	protein_coding	6383	syndecan 2
ENSG00000197696	0.0686129	0.576925	1.90599e-09	0.401641	5.20718e-08	FALSE	15	NMB	protein_coding	4828	neuromedin B
ENSG00000183011	0.694566	1.18862	0.000119123	0.400928	0.00145411	FALSE	17	NAA38	protein_coding	84316	N(alpha)-acetyltransferase 38, NatC auxiliary subunit
ENSG00000143774	1.54302	1.89077	0.000152251	0.400777	0.00180103	FALSE	1	GUK1	protein_coding	2987	guanylate kinase 1
ENSG00000166482	0.141182	0.561204	4.4584e-13	0.399277	1.75064e-11	FALSE	17	MFAP4	protein_coding	4239	microfibrillar associated protein 4
ENSG00000087302	1.11605	1.45499	4.10107e-05	0.395194	0.000562441	FALSE	14	C14orf166	protein_coding	51637	chromosome 14 open reading frame 166
ENSG00000100300	0.792677	1.10805	0.000109296	0.395026	0.00134529	FALSE	22	TSPO	protein_coding	706	translocator protein
ENSG00000198938	4.5752	4.78595	2.61999e-06	0.393416	4.71369e-05	FALSE	MT	MT-CO3	protein_coding	4514	cytochrome c oxidase III
ENSG00000125995	0.923002	1.53816	0.000433185	0.389934	0.00449146	FALSE	20	ROMO1	protein_coding	140823	reactive oxygen species modulator 1
ENSG00000166228	0.294894	0.95875	1.64244e-05	0.389587	0.000250909	FALSE	10	PCBD1	protein_coding	5092	pterin-4 alpha-carbinolamine dehydratase 1
ENSG00000174100	0.272777	0.65287	1.23108e-08	0.389276	3.0783e-07	FALSE	NA	NA	NA
ENSG00000103363	2.38401	2.69942	0.000249144	0.388339	0.00276955	FALSE	16	TCEB2	protein_coding	6923	elongin B
ENSG00000164405	1.93758	2.33217	0.000654154	0.387226	0.00643376	FALSE	5	UQCRQ	protein_coding	27089	ubiquinol-cytochrome c reductase complex III subunit VII
ENSG00000152234	1.76924	2.16647	2.90573e-05	0.387099	0.000411625	FALSE	18	ATP5A1	protein_coding	498	ATP synthase, H+ transporting, mitochondrial F1 complex, alpha subunit 1, cardiac muscle
ENSG00000130811	0.862543	1.41142	0.000226276	0.386616	0.00253995	FALSE	19	EIF3G	protein_coding	8666	eukaryotic translation initiation factor 3 subunit G
ENSG00000173726	0.972768	1.22529	9.93035e-05	0.385774	0.00124003	FALSE	1	TOMM20	protein_coding	9804	translocase of outer mitochondrial membrane 20
ENSG00000135404	1.54518	2.79549	0.000153149	0.385525	0.00180751	FALSE	12	CD63	protein_coding	967	CD63 molecule
ENSG00000173915	1.94932	2.2509	0.00017291	0.384894	0.00201086	FALSE	10	USMG5	protein_coding	84833	up-regulated during skeletal muscle growth 5 homolog (mouse)
ENSG00000130175	0.381438	0.918752	1.46244e-05	0.384635	0.000227108	FALSE	19	PRKCSH	protein_coding	5589	protein kinase C substrate 80K-H
ENSG00000183049	0.429522	0.601193	4.30786e-11	0.382257	1.43972e-09	FALSE	10	CAMK1D	protein_coding	57118	calcium/calmodulin dependent protein kinase ID
ENSG00000105472	0.339469	0.967846	1.54284e-05	0.381978	0.000237805	FALSE	19	CLEC11A	protein_coding	6320	C-type lectin domain containing 11A
ENSG00000149100	0.807725	1.16238	0.000315147	0.381911	0.00340857	FALSE	11	EIF3M	protein_coding	10480	eukaryotic translation initiation factor 3 subunit M
ENSG00000214253	0.960665	1.43794	0.000382309	0.381533	0.00402885	FALSE	7	FIS1	protein_coding	51024	fission, mitochondrial 1
ENSG00000089063	0.623693	1.31319	8.84818e-05	0.378283	0.00112117	FALSE	20	TMEM230	protein_coding	29058	transmembrane protein 230
ENSG00000230989	1.91568	2.56473	0.000149855	0.376311	0.00177676	FALSE	16	HSBP1	protein_coding	3281	heat shock factor binding protein 1
ENSG00000125378	0.00656034	0.381444	5.37567e-44	0.376196	4.27035e-41	FALSE	14	BMP4	protein_coding	652	bone morphogenetic protein 4
ENSG00000204525	0.57577	1.31789	0.000282162	0.375594	0.0030838	FALSE	6	HLA-C	protein_coding	3107	major histocompatibility complex, class I, C
ENSG00000130707	0.0482021	0.511469	1.03397e-11	0.375585	3.70757e-10	FALSE	9	ASS1	protein_coding	445	argininosuccinate synthase 1
ENSG00000105518	0.353703	1.03777	5.77207e-05	0.375331	0.000756843	FALSE	19	TMEM205	protein_coding	374882	transmembrane protein 205
ENSG00000196950	0.341964	0.773725	6.78164e-06	0.37515	0.000112054	FALSE	2	SLC39A10	protein_coding	57181	solute carrier family 39 member 10
ENSG00000111144	0.386665	0.878381	3.02612e-05	0.374218	0.000425925	FALSE	12	LTA4H	protein_coding	4048	leukotriene A4 hydrolase
ENSG00000104805	0.371409	1.01883	2.2243e-05	0.373744	0.00032768	FALSE	19	NUCB1	protein_coding	4924	nucleobindin 1
ENSG00000184924	0.372858	0.699966	6.23342e-07	0.371824	1.24032e-05	FALSE	2	PTRHD1	protein_coding	391356	peptidyl-tRNA hydrolase domain containing 1
ENSG00000254999	1.7577	2.23742	5.77508e-05	0.371772	0.000756843	FALSE	3	BRK1	protein_coding	55845	BRICK1, SCAR/WAVE actin nucleating complex subunit
ENSG00000174021	0.864348	1.78725	0.000208151	0.370844	0.00235441	FALSE	1	GNG5	protein_coding	2787	G protein subunit gamma 5
ENSG00000163520	0.075892	0.621369	2.14002e-05	0.370609	0.000317073	FALSE	3	FBLN2	protein_coding	2199	fibulin 2
ENSG00000165449	0.10513	0.555424	2.25602e-09	0.370226	6.09893e-08	FALSE	10	SLC16A9	protein_coding	220963	solute carrier family 16 member 9
ENSG00000141431	0.14395	0.427402	3.33828e-25	0.369872	2.82577e-23	FALSE	18	ASXL3	protein_coding	80816	additional sex combs like 3, transcriptional regulator
ENSG00000057608	1.16359	1.40245	0.000866955	0.369645	0.00825926	FALSE	10	GDI2	protein_coding	2665	GDP dissociation inhibitor 2
ENSG00000105701	1.21961	1.54473	0.000257967	0.369053	0.00285533	FALSE	19	FKBP8	protein_coding	23770	FK506 binding protein 8
ENSG00000171490	0.793276	1.17375	0.00117082	0.366835	0.010514	FALSE	16	RSL1D1	protein_coding	26156	ribosomal L1 domain containing 1
ENSG00000103024	0.579193	1.24499	0.000315211	0.364649	0.00340857	FALSE	16	NME3	protein_coding	4832	NME/NM23 nucleoside diphosphate kinase 3
ENSG00000148834	0.382935	0.880422	5.24562e-05	0.364116	0.000698988	FALSE	10	GSTO1	protein_coding	9446	glutathione S-transferase omega 1
ENSG00000173156	0.0106373	0.393131	6.53674e-25	0.363759	5.23294e-23	FALSE	11	RHOD	protein_coding	29984	ras homolog family member D
ENSG00000011465	0.0496735	0.577596	1.07736e-05	0.36308	0.000172762	FALSE	12	DCN	protein_coding	1634	decorin
ENSG00000147140	1.19851	1.34678	0.000382325	0.363068	0.00402885	FALSE	X	NONO	protein_coding	4841	non-POU domain containing, octamer-binding
ENSG00000130005	0.505669	0.911031	1.3461e-05	0.362424	0.000211908	FALSE	19	GAMT	protein_coding	2593	guanidinoacetate N-methyltransferase
ENSG00000160888	0.619348	1.33736	0.00187138	0.361875	0.0156992	FALSE	19	IER2	protein_coding	9592	immediate early response 2
ENSG00000137070	0.0925214	0.555339	6.82106e-09	0.361779	1.73929e-07	FALSE	9	IL11RA	protein_coding	3590	interleukin 11 receptor subunit alpha
ENSG00000232388	0.781865	1.33089	0.000367621	0.361537	0.00391319	FALSE	20	LINC00493	protein_coding	388789	small integral membrane protein 26
ENSG00000112394	0.0416744	0.444715	4.09869e-13	0.361425	1.62173e-11	FALSE	6	SLC16A10	protein_coding	117247	solute carrier family 16 member 10
ENSG00000143543	1.03719	1.47234	7.58514e-05	0.3608	0.000975488	FALSE	1	JTB	protein_coding	10899	jumping translocation breakpoint
ENSG00000115944	1.47421	2.07411	0.000743359	0.360077	0.00721492	FALSE	2	COX7A2L	protein_coding	9167	cytochrome c oxidase subunit 7A2 like
ENSG00000112695	2.52009	2.46509	0.000341415	0.359838	0.00366887	FALSE	6	COX7A2	protein_coding	1347	cytochrome c oxidase subunit 7A2
ENSG00000169084	0.267386	0.861226	5.40055e-05	0.359725	0.000715937	FALSE	X	DHRSX	protein_coding	207063	dehydrogenase/reductase X-linked
ENSG00000177830	0.563119	1.14944	0.000713054	0.359504	0.0069469	FALSE	11	CHID1	protein_coding	66005	chitinase domain containing 1
ENSG00000121410	0.42876	0.896915	8.20058e-05	0.358999	0.00104941	FALSE	19	A1BG	protein_coding	1	alpha-1-B glycoprotein
ENSG00000168003	0.57098	1.27284	0.000430514	0.358054	0.00447276	FALSE	11	SLC3A2	protein_coding	6520	solute carrier family 3 member 2
ENSG00000198763	3.244	3.71337	0.000191695	0.357599	0.00220449	FALSE	MT	MT-ND2	protein_coding	4536	MTND2
ENSG00000184674	0.222967	0.696966	4.14104e-06	0.35741	7.13931e-05	FALSE	NA	NA	NA
ENSG00000269293	0.357816	0.831715	0.000101202	0.356638	0.00125917	FALSE	6	ZSCAN16-AS1	antisense	100129195	ZSCAN16 antisense RNA 1
ENSG00000189129	0.0132551	0.360776	2.73325e-30	0.35566	7.42798e-28	FALSE	10	PLAC9	protein_coding	219348	placenta specific 9
ENSG00000100528	0.484963	0.948792	4.12724e-05	0.355062	0.00056453	FALSE	14	CNIH1	protein_coding	10175	cornichon family AMPA receptor auxiliary protein 1
ENSG00000102109	2.28869	2.53669	0.00337885	0.355047	0.0257326	FALSE	X	PCSK1N	protein_coding	27344	proprotein convertase subtilisin/kexin type 1 inhibitor
ENSG00000176731	0.627803	1.09386	8.96202e-05	0.354753	0.0011328	FALSE	8	C8orf59	protein_coding	401466	chromosome 8 open reading frame 59
ENSG00000103145	0.912142	0.945574	0.000367939	0.354512	0.00391319	FALSE	16	HCFC1R1	protein_coding	54985	host cell factor C1 regulator 1
ENSG00000183395	0.00813121	0.370354	1.83318e-23	0.353635	1.35223e-21	FALSE	12	PMCH	protein_coding	5367	pro-melanin concentrating hormone
ENSG00000091947	0.193996	0.633237	1.3102e-06	0.351216	2.50633e-05	FALSE	17	TMEM101	protein_coding	84336	transmembrane protein 101
ENSG00000105677	1.03336	1.72401	0.00117317	0.351112	0.0105168	FALSE	19	TMEM147	protein_coding	10430	transmembrane protein 147
ENSG00000136521	0.840608	1.45982	0.000648994	0.349946	0.00639519	FALSE	3	NDUFB5	protein_coding	4711	NADH:ubiquinone oxidoreductase subunit B5
ENSG00000198695	0.281964	0.702737	0.000180108	0.349912	0.00208284	FALSE	MT	MT-ND6	protein_coding	4541	NADH dehydrogenase, subunit 6 (complex I)
ENSG00000172590	0.83254	1.23626	0.000535309	0.349476	0.00540385	FALSE	14	MRPL52	protein_coding	122704	mitochondrial ribosomal protein L52
ENSG00000108679	0.250549	0.837452	3.15538e-05	0.348827	0.000442139	FALSE	17	LGALS3BP	protein_coding	3959	galectin 3 binding protein
ENSG00000214063	0.163043	0.52912	1.91953e-08	0.345732	4.66423e-07	FALSE	11	TSPAN4	protein_coding	7106	tetraspanin 4
ENSG00000154518	1.57911	1.91579	0.00126956	0.344443	0.0112539	FALSE	2	ATP5G3	protein_coding	518	ATP synthase, H+ transporting, mitochondrial Fo complex subunit C3 (subunit 9)
ENSG00000117410	1.11659	1.32346	0.00147047	0.343077	0.0127932	FALSE	1	ATP6V0B	protein_coding	533	ATPase H+ transporting V0 subunit b
ENSG00000123131	1.07602	1.76526	0.00407796	0.340938	0.0300808	FALSE	X	PRDX4	protein_coding	10549	peroxiredoxin 4
ENSG00000249307	0.0505893	0.475524	4.86709e-12	0.340351	1.78236e-10	FALSE	4	LINC01088	antisense
ENSG00000105655	0.724934	1.07042	0.000488206	0.339738	0.00499131	FALSE	19	ISYNA1	protein_coding	51477	inositol-3-phosphate synthase 1
ENSG00000006042	0.620218	1.28488	0.000899969	0.339117	0.00850318	FALSE	17	TMEM98	protein_coding	26022	transmembrane protein 98
ENSG00000017260	0.327496	0.668686	6.17171e-06	0.338789	0.000103131	FALSE	3	ATP2C1	protein_coding	27032	ATPase secretory pathway Ca2+ transporting 1
ENSG00000137509	0.189568	0.753017	1.66922e-05	0.337644	0.000253985	FALSE	11	PRCP	protein_coding	5547	prolylcarboxypeptidase
ENSG00000068697	1.49529	1.94084	0.000948468	0.337246	0.00888017	FALSE	2	LAPTM4A	protein_coding	9741	lysosomal protein transmembrane 4 alpha
ENSG00000017797	0.385962	0.713488	1.10547e-05	0.336904	0.000176721	FALSE	18	RALBP1	protein_coding	10928	ralA binding protein 1
ENSG00000244038	0.433057	0.971497	0.000166135	0.336717	0.00194081	FALSE	1	DDOST	protein_coding	1650	dolichyl-diphosphooligosaccharide--protein glycosyltransferase non-catalytic subunit
ENSG00000235169	0.0293287	0.399668	5.19755e-17	0.335942	2.82501e-15	FALSE	1	SMIM1	protein_coding	388588	small integral membrane protein 1 (Vel blood group)
ENSG00000142173	0.350563	1.08366	0.000447587	0.335393	0.00460841	FALSE	21	COL6A2	protein_coding	1292	collagen type VI alpha 2 chain
ENSG00000166922	0.375702	0.614564	5.28624e-06	0.334421	8.94934e-05	FALSE	15	SCG5	protein_coding	6447	secretogranin V
ENSG00000143575	0.641091	1.00784	0.000132403	0.334143	0.00159548	FALSE	1	HAX1	protein_coding	10456	HCLS1 associated protein X-1
ENSG00000144381	1.41958	1.92259	0.00112195	0.332423	0.0101635	FALSE	2	HSPD1	protein_coding	3329	heat shock protein family D (Hsp60) member 1
ENSG00000248487	0.331622	0.675043	5.14618e-06	0.331122	8.7409e-05	FALSE	3	ABHD14A	protein_coding	25864	abhydrolase domain containing 14A
ENSG00000179632	0.721826	1.08931	0.000129784	0.330815	0.00156758	FALSE	8	MAF1	protein_coding	84232	MAF1 homolog, negative regulator of RNA polymerase III
ENSG00000160213	1.28738	2.08312	0.00296371	0.329162	0.0230902	FALSE	21	CSTB	protein_coding	1476	cystatin B
ENSG00000177700	1.18741	1.74868	0.00707435	0.328605	0.0468613	FALSE	11	POLR2L	protein_coding	5441	RNA polymerase II subunit L
ENSG00000123179	0.593112	0.92345	0.00010409	0.328072	0.00128735	FALSE	13	EBPL	protein_coding	84650	emopamil binding protein like
ENSG00000170906	1.31892	1.69542	0.00199987	0.327912	0.0165752	FALSE	19	NDUFA3	protein_coding	4696	NADH:ubiquinone oxidoreductase subunit A3
ENSG00000117154	0.321296	0.419012	1.19871e-14	0.325841	5.33583e-13	FALSE	1	IGSF21	protein_coding	84966	immunoglobin superfamily member 21
ENSG00000145860	0.624852	0.960558	0.000446229	0.324762	0.00459901	FALSE	5	RNF145	protein_coding	153830	ring finger protein 145
ENSG00000139146	0.517618	0.791547	0.000107033	0.324305	0.00132217	FALSE	12	FAM60A	protein_coding	58516	family with sequence similarity 60 member A
ENSG00000154723	1.86243	2.17592	0.0011257	0.322994	0.0101793	FALSE	21	ATP5J	protein_coding	522	ATP synthase, H+ transporting, mitochondrial Fo complex subunit F6
ENSG00000164707	0.0299553	0.441549	2.39782e-12	0.321867	9.10378e-11	FALSE	7	SLC13A4	protein_coding	26266	solute carrier family 13 member 4
ENSG00000172889	0.189529	0.513608	2.17345e-07	0.321535	4.61835e-06	FALSE	9	EGFL7	protein_coding	51162	EGF like domain multiple 7
ENSG00000166295	0.832891	1.39332	0.00279473	0.321355	0.021931	FALSE	10	ANAPC16	protein_coding	119504	anaphase promoting complex subunit 16
ENSG00000105568	1.25785	1.46976	0.0013589	0.321272	0.011923	FALSE	19	PPP2R1A	protein_coding	5518	protein phosphatase 2 scaffold subunit Aalpha
ENSG00000100823	1.21829	1.37752	0.00159963	0.321231	0.0138007	FALSE	14	APEX1	protein_coding	328	apurinic/apyrimidinic endodeoxyribonuclease 1
ENSG00000132849	0.064583	0.42333	4.93784e-12	0.320106	1.80187e-10	FALSE	1	INADL	protein_coding	10207	PATJ, crumbs cell polarity complex component
ENSG00000112773	0.0370419	0.421078	5.528e-14	0.320074	2.33966e-12	FALSE	6	FAM46A	protein_coding	55603	family with sequence similarity 46 member A
ENSG00000134245	0.316841	1.5647	0.0340234	0.319705	0.153856	FALSE	1	WNT2B	protein_coding	7482	Wnt family member 2B
ENSG00000197121	0.495918	0.559519	1.44303e-06	0.319582	2.74441e-05	FALSE	2	PGAP1	protein_coding	80055	post-GPI attachment to proteins 1
ENSG00000160446	0.159209	0.562544	3.85788e-07	0.319361	8.01616e-06	FALSE	9	ZDHHC12	protein_coding	84885	zinc finger DHHC-type containing 12
ENSG00000170315	2.39723	2.89366	0.00451736	0.319224	0.0326229	FALSE	17	UBB	protein_coding	7314	ubiquitin B
ENSG00000127328	0.1526	0.50127	1.88062e-07	0.318789	4.05453e-06	FALSE	12	RAB3IP	protein_coding	117177	RAB3A interacting protein
ENSG00000165655	0.25905	1.04773	0.00191358	0.31815	0.0159883	FALSE	10	ZNF503	protein_coding	84858	zinc finger protein 503
ENSG00000147123	1.7033	1.78035	0.0035966	0.317371	0.0270915	FALSE	X	NDUFB11	protein_coding	54539	NADH:ubiquinone oxidoreductase subunit B11
ENSG00000158270	0.0103971	0.340066	5.61523e-27	0.315878	5.85742e-25	FALSE	18	COLEC12	protein_coding	81035	collectin subfamily member 12
ENSG00000198856	0.779675	1.42701	0.00205912	0.314561	0.0169709	FALSE	4	OSTC	protein_coding	58505	oligosaccharyltransferase complex non-catalytic subunit
ENSG00000017427	0.0130135	0.321952	5.76637e-37	0.313782	2.5891e-34	FALSE	12	IGF1	protein_coding	3479	insulin like growth factor 1
ENSG00000065518	1.45072	1.81322	0.000686179	0.313072	0.00671039	FALSE	3	NDUFB4	protein_coding	4710	NADH:ubiquinone oxidoreductase subunit B4
ENSG00000107833	0.28243	0.632248	3.1467e-05	0.312236	0.000441522	FALSE	10	NPM3	protein_coding	10360	nucleophosmin/nucleoplasmin 3
ENSG00000005893	0.176231	0.675831	0.000145312	0.311766	0.00173284	FALSE	X	LAMP2	protein_coding	3920	lysosomal associated membrane protein 2
ENSG00000118733	0.189292	0.956655	0.0045532	0.310938	0.0327882	FALSE	1	OLFM3	protein_coding	118427	olfactomedin 3
ENSG00000141933	0.335787	0.683998	6.57532e-05	0.31093	0.000855205	FALSE	19	TPGS1	protein_coding	91978	tubulin polyglutamylase complex subunit 1
ENSG00000121440	0.0314783	0.415728	3.63285e-13	0.308434	1.44294e-11	FALSE	3	PDZRN3	protein_coding	23024	PDZ domain containing ring finger 3
ENSG00000139155	0.032002	0.398279	2.16704e-08	0.308058	5.21655e-07	FALSE	12	SLCO1C1	protein_coding	53919	solute carrier organic anion transporter family member 1C1
ENSG00000165672	0.812453	1.29959	0.0070361	0.307932	0.0466379	FALSE	10	PRDX3	protein_coding	10935	peroxiredoxin 3
ENSG00000205670	0.479209	0.897386	0.0014012	0.306864	0.0122525	FALSE	21	SMIM11	protein_coding	54065	small integral membrane protein 11A
ENSG00000125740	0.163514	0.692586	0.000260915	0.305824	0.00288179	FALSE	19	FOSB	protein_coding	2354	FosB proto-oncogene, AP-1 transcription factor subunit
ENSG00000133863	0.0221303	0.36293	4.38278e-15	0.305176	1.99388e-13	FALSE	8	TEX15	protein_coding	56154	testis expressed 15, meiosis and synapsis associated
ENSG00000100979	0.279159	1.11895	0.00508899	0.303498	0.0360205	FALSE	20	PLTP	protein_coding	5360	phospholipid transfer protein
ENSG00000176978	0.451419	0.943419	0.00184051	0.302138	0.015478	FALSE	9	DPP7	protein_coding	29952	dipeptidyl peptidase 7
ENSG00000180817	1.61048	1.29106	0.00150314	0.301307	0.0130226	FALSE	10	PPA1	protein_coding	5464	pyrophosphatase (inorganic) 1
ENSG00000138430	1.09519	1.25515	0.00987325	0.300961	0.0611644	FALSE	2	OLA1	protein_coding	29789	Obg like ATPase 1
ENSG00000114779	0.0350469	0.363781	6.74866e-17	0.300895	3.62987e-15	FALSE	3	ABHD14B	protein_coding	84836	abhydrolase domain containing 14B
ENSG00000105699	0.0208812	0.382328	7.31857e-15	0.300778	3.28604e-13	FALSE	19	LSR	protein_coding	51599	lipolysis stimulated lipoprotein receptor
ENSG00000172366	0.212002	0.504917	1.68663e-06	0.299619	3.16112e-05	FALSE	16	FAM195A	protein_coding	84331	MAPK regulated corepressor interacting protein 2
ENSG00000119333	0.385331	0.777442	0.000145857	0.298447	0.00173733	FALSE	9	WDR34	protein_coding	89891	WD repeat domain 34
ENSG00000109390	1.00813	1.60389	0.00580768	0.297117	0.0400909	FALSE	4	NDUFC1	protein_coding	4717	NADH:ubiquinone oxidoreductase subunit C1
ENSG00000173947	0.0688886	0.588077	4.94744e-05	0.296851	0.000662674	FALSE	1	PIFO	protein_coding	128344	primary cilia formation
ENSG00000213015	0.599598	1.02815	0.00101527	0.296691	0.0093921	FALSE	19	ZNF580	protein_coding	51157	zinc finger protein 580
ENSG00000180964	0.90213	1.40311	0.00165819	0.295413	0.0141992	FALSE	X	TCEAL8	protein_coding	90843	transcription elongation factor A like 8
ENSG00000163322	0.115718	0.443837	1.26958e-06	0.294541	2.44153e-05	FALSE	4	FAM175A	protein_coding	84142	family with sequence similarity 175 member A
ENSG00000142871	0.1315	0.579829	2.84468e-05	0.294457	0.000405199	FALSE	1	CYR61	protein_coding	3491	cysteine rich angiogenic inducer 61
ENSG00000244187	0.2231	0.641576	0.00010113	0.293847	0.00125917	FALSE	9	TMEM141	protein_coding	85014	transmembrane protein 141
ENSG00000204308	0.903224	1.08469	0.00153872	0.293727	0.0132863	FALSE	6	RNF5	protein_coding	6048	ring finger protein 5
ENSG00000225655	0.00656057	0.305922	5.32991e-26	0.293674	4.78625e-24	FALSE	9	PGM5-AS1	lincRNA	572558	PGM5 antisense RNA 1
ENSG00000184076	1.83337	2.27811	0.00179323	0.293348	0.0151668	FALSE	22	UQCR10	protein_coding	29796	ubiquinol-cytochrome c reductase, complex III subunit X
ENSG00000114416	0.715114	1.05545	0.00143117	0.292592	0.0124934	FALSE	3	FXR1	protein_coding	8087	FMR1 autosomal homolog 1
ENSG00000185551	0.258578	0.774032	0.00026336	0.291722	0.00290569	FALSE	15	NR2F2	protein_coding	7026	nuclear receptor subfamily 2 group F member 2
ENSG00000005075	0.875175	1.34033	0.00388327	0.291049	0.0288508	FALSE	7	POLR2J	protein_coding	5439	RNA polymerase II subunit J
ENSG00000126756	0.684195	0.835625	0.00202503	0.290546	0.0167568	FALSE	X	UXT	protein_coding	8409	ubiquitously expressed prefoldin like chaperone
ENSG00000138085	0.78831	1.62274	0.00597227	0.29024	0.0408448	FALSE	2	ATRAID	protein_coding	51374	all-trans retinoic acid induced differentiation factor
ENSG00000118523	0.108071	0.680083	0.0805222	0.28992	0.278344	FALSE	6	CTGF	protein_coding	1490	connective tissue growth factor
ENSG00000198804	5.33142	5.55619	1.76356e-06	0.28965	3.2815e-05	FALSE	MT	MT-CO1	protein_coding	4512	cytochrome c oxidase subunit I
ENSG00000130414	0.511514	0.860839	0.000516382	0.288078	0.0052566	FALSE	2	NDUFA10	protein_coding	4705	NADH:ubiquinone oxidoreductase subunit A10
ENSG00000074695	0.244543	0.67213	0.00013006	0.287581	0.00156908	FALSE	18	LMAN1	protein_coding	3998	lectin, mannose binding 1
ENSG00000167468	1.8365	2.39426	0.00357525	0.287164	0.0269697	FALSE	19	GPX4	protein_coding	2879	glutathione peroxidase 4
ENSG00000099977	0.823399	1.16989	0.00523132	0.286466	0.036801	FALSE	22	DDT	protein_coding	1652	D-dopachrome tautomerase
ENSG00000050426	0.254492	0.59968	1.75925e-05	0.286308	0.00026639	FALSE	12	LETMD1	protein_coding	25875	LETM1 domain containing 1
ENSG00000169692	0.172185	0.681905	2.49674e-05	0.286304	0.000361117	FALSE	9	AGPAT2	protein_coding	10555	1-acylglycerol-3-phosphate O-acyltransferase 2
ENSG00000117592	0.76919	1.70993	0.0149062	0.286213	0.0837067	FALSE	1	PRDX6	protein_coding	9588	peroxiredoxin 6
ENSG00000213465	0.764637	1.18889	0.00221046	0.285809	0.0180312	FALSE	11	ARL2	protein_coding	402	ADP ribosylation factor like GTPase 2
ENSG00000204852	0.267994	0.809114	0.000438268	0.285433	0.00452147	FALSE	12	TCTN1	protein_coding	79600	tectonic family member 1
ENSG00000013583	0.260619	0.698429	8.15988e-05	0.285072	0.0010455	FALSE	12	HEBP1	protein_coding	50865	heme binding protein 1
ENSG00000088882	0.151802	0.632358	0.000329899	0.284769	0.00355623	FALSE	20	CPXM1	protein_coding	56265	carboxypeptidase X, M14 family member 1
ENSG00000123144	1.60682	1.6413	0.0032111	0.283638	0.024747	FALSE	19	C19orf43	protein_coding	79002	chromosome 19 open reading frame 43
ENSG00000167863	1.05157	1.25162	0.00775781	0.283498	0.0504303	FALSE	17	ATP5H	protein_coding	10476	ATP synthase, H+ transporting, mitochondrial Fo complex subunit D
ENSG00000198840	3.13907	3.64451	0.00329491	0.283481	0.0252048	FALSE	MT	MT-ND3	protein_coding	4537	NADH dehydrogenase, subunit 3 (complex I)
ENSG00000101335	0.00648596	0.293633	1.92809e-28	0.283323	2.97185e-26	FALSE	20	MYL9	protein_coding	10398	myosin light chain 9
ENSG00000178467	0.322557	0.783666	0.0014804	0.282918	0.0128579	FALSE	3	P4HTM	protein_coding	54681	prolyl 4-hydroxylase, transmembrane
ENSG00000103485	0.138358	0.644596	4.89343e-05	0.282355	0.000658859	FALSE	16	QPRT	protein_coding	23475	quinolinate phosphoribosyltransferase
ENSG00000134049	0.651259	1.00508	0.00168069	0.282335	0.014368	FALSE	18	IER3IP1	protein_coding	51124	immediate early response 3 interacting protein 1
ENSG00000105223	0.899655	1.27494	0.00415496	0.282129	0.030518	FALSE	19	PLD3	protein_coding	23646	phospholipase D family member 3
ENSG00000171864	0.00751336	0.305375	4.94924e-16	0.28198	2.46912e-14	FALSE	20	PRND	protein_coding	23627	prion like protein doppel
ENSG00000177556	1.17812	1.48459	0.0081233	0.281699	0.05217	FALSE	5	ATOX1	protein_coding	475	antioxidant 1 copper chaperone
ENSG00000182240	0.0871938	0.509032	1.22456e-05	0.281415	0.000193957	FALSE	21	BACE2	protein_coding	25825	beta-site APP-cleaving enzyme 2
ENSG00000213853	0.222487	0.759918	0.00064372	0.28091	0.00635535	FALSE	16	EMP2	protein_coding	2013	epithelial membrane protein 2
ENSG00000169715	0.00874525	0.292784	2.99968e-13	0.280488	1.21481e-11	FALSE	16	MT1E	protein_coding	4493	metallothionein 1E
ENSG00000166012	0.519167	0.748984	0.000879975	0.280195	0.00836016	FALSE	11	TAF1D	protein_coding	79101	TATA-box binding protein associated factor, RNA polymerase I subunit D
ENSG00000176209	0.396682	0.710961	0.000293732	0.280023	0.00319976	FALSE	8	SMIM19	protein_coding	114926	small integral membrane protein 19
ENSG00000175602	0.629538	0.870568	0.00438553	0.279764	0.0318714	FALSE	11	CCDC85B	protein_coding	11007	coiled-coil domain containing 85B
ENSG00000125772	0.106825	0.391344	1.39195e-09	0.279163	3.86417e-08	FALSE	20	GPCPD1	protein_coding	56261	glycerophosphocholine phosphodiesterase 1
ENSG00000110717	1.11698	1.53385	0.00364773	0.27867	0.0273765	FALSE	11	NDUFS8	protein_coding	4728	NADH:ubiquinone oxidoreductase core subunit S8
ENSG00000130770	1.20902	1.66902	0.0098323	0.278397	0.0610205	FALSE	1	ATPIF1	protein_coding	93974	ATPase inhibitory factor 1
ENSG00000143727	0.890959	1.30333	0.0106767	0.278078	0.0648199	FALSE	2	ACP1	protein_coding	52	acid phosphatase 1, soluble
ENSG00000144560	0.563263	1.17587	0.0086486	0.277958	0.0550982	FALSE	3	VGLL4	protein_coding	9686	vestigial like family member 4
ENSG00000140526	0.171036	0.498794	2.65146e-05	0.277625	0.00038083	FALSE	15	ABHD2	protein_coding	11057	abhydrolase domain containing 2
ENSG00000112667	0.554295	1.08518	0.00680898	0.276694	0.0453014	FALSE	6	DNPH1	protein_coding	10591	2'-deoxynucleoside 5'-phosphate N-hydrolase 1
ENSG00000135108	0.6672	1.03778	0.0155158	0.276593	0.0862387	FALSE	12	FBXO21	protein_coding	23014	F-box protein 21
ENSG00000114541	0.456892	0.408068	3.01872e-09	0.276356	8.01396e-08	FALSE	3	FRMD4B	protein_coding	23150	FERM domain containing 4B
ENSG00000152527	0.0184046	0.311147	6.81273e-18	0.276003	3.86566e-16	FALSE	2	PLEKHH2	protein_coding	130271	pleckstrin homology, MyTH4 and FERM domain containing H2
ENSG00000164258	0.762668	0.990835	0.00125452	0.275851	0.0111654	FALSE	5	NDUFS4	protein_coding	4724	NADH:ubiquinone oxidoreductase subunit S4
ENSG00000183628	0.262723	0.621354	0.000364545	0.275446	0.00388911	FALSE	22	DGCR6	protein_coding	8214	DiGeorge syndrome critical region gene 6
ENSG00000118816	3.34482	3.00603	0.00751186	0.275199	0.0491603	FALSE	4	CCNI	protein_coding	10983	cyclin I
ENSG00000177697	0.44736	0.968945	0.00472979	0.274362	0.0338728	FALSE	11	CD151	protein_coding	977	CD151 molecule (Raph blood group)
ENSG00000100216	0.771526	1.01842	0.00310932	0.274137	0.0240704	FALSE	22	TOMM22	protein_coding	56993	translocase of outer mitochondrial membrane 22
ENSG00000145431	0.162389	0.437971	1.79745e-05	0.273458	0.000270192	FALSE	4	PDGFC	protein_coding	56034	platelet derived growth factor C
ENSG00000112319	0.0541864	0.517625	0.000305469	0.273378	0.00331711	FALSE	6	EYA4	protein_coding	2070	EYA transcriptional coactivator and phosphatase 4
ENSG00000054654	1.16629	1.71845	0.0270037	0.27281	0.130617	FALSE	14	SYNE2	protein_coding	23224	spectrin repeat containing nuclear envelope protein 2
ENSG00000138074	0.0897303	0.393221	1.37742e-08	0.272796	3.40301e-07	FALSE	2	SLC5A6	protein_coding	8884	solute carrier family 5 member 6
ENSG00000254667	0.0320454	0.371412	4.40502e-09	0.272612	1.16048e-07	FALSE	11	AP000783.1	transcribed_unprocessed_pseudogene
ENSG00000101849	0.200506	0.637658	0.00020399	0.272326	0.0023175	FALSE	X	TBL1X	protein_coding	6907	transducin beta like 1X-linked
ENSG00000184117	0.655286	0.67612	0.00012256	0.271867	0.00148903	FALSE	22	NIPSNAP1	protein_coding	8508	nipsnap homolog 1
ENSG00000095059	0.752521	0.764766	0.000313855	0.271601	0.00340103	FALSE	19	DHPS	protein_coding	1725	deoxyhypusine synthase
ENSG00000198947	0.310253	0.981062	0.00346631	0.271473	0.026321	FALSE	X	DMD	protein_coding	1756	dystrophin
ENSG00000149541	0.326585	0.629963	0.000150261	0.271284	0.00177953	FALSE	11	B3GAT3	protein_coding	26229	beta-1,3-glucuronyltransferase 3
ENSG00000126777	1.22082	1.78338	0.0147246	0.271128	0.0830934	FALSE	14	KTN1	protein_coding	3895	kinectin 1
ENSG00000156504	0.112605	0.444374	2.4498e-06	0.270957	4.4698e-05	FALSE	X	FAM122B	protein_coding	159090	family with sequence similarity 122B
ENSG00000087077	0.155876	0.6205	0.000170222	0.270351	0.00198407	FALSE	7	TRIP6	protein_coding	7205	thyroid hormone receptor interactor 6
ENSG00000128849	0.00784114	0.286964	9.8456e-26	0.268057	8.61657e-24	FALSE	15	CGNL1	protein_coding	84952	cingulin like 1
ENSG00000178573	0.0546879	0.477691	5.18838e-05	0.26761	0.000692253	FALSE	16	MAF	protein_coding	4094	MAF bZIP transcription factor
ENSG00000243147	0.884474	1.27501	0.0106231	0.266451	0.0645701	FALSE	2	MRPL33	protein_coding	9553	mitochondrial ribosomal protein L33
ENSG00000153234	0.161403	0.4277	2.56532e-07	0.265812	5.40654e-06	FALSE	2	NR4A2	protein_coding	4929	nuclear receptor subfamily 4 group A member 2
ENSG00000165617	0.243157	0.354537	8.89022e-08	0.265778	1.98721e-06	FALSE	14	DACT1	protein_coding	51339	dishevelled binding antagonist of beta catenin 1
ENSG00000135968	0.322984	0.718104	0.000628423	0.265139	0.00622218	FALSE	2	GCC2	protein_coding	9648	GRIP and coiled-coil domain containing 2
ENSG00000171425	0.211591	0.550111	0.000682226	0.264758	0.00668439	FALSE	19	ZNF581	protein_coding	51545	zinc finger protein 581
ENSG00000100138	1.17879	1.57195	0.0138909	0.264608	0.0794304	FALSE	22	NHP2L1	protein_coding	4809	small nuclear ribonucleoprotein 13
ENSG00000177425	0.202548	0.599551	0.000116777	0.264541	0.00142886	FALSE	12	PAWR	protein_coding	5074	pro-apoptotic WT1 regulator
ENSG00000182362	0.193762	0.480518	3.80904e-06	0.263744	6.62222e-05	FALSE	21	YBEY	protein_coding	54059	ybeY metallopeptidase (putative)
ENSG00000106400	0.996981	1.40417	0.00618157	0.26367	0.0419981	FALSE	7	ZNHIT1	protein_coding	10467	zinc finger HIT-type containing 1
ENSG00000213988	0.219744	0.455503	1.0135e-05	0.263598	0.000163028	FALSE	19	ZNF90	protein_coding	7643	zinc finger protein 90
ENSG00000012061	0.603598	0.864694	0.00193305	0.263593	0.0161118	FALSE	19	ERCC1	protein_coding	2067	ERCC excision repair 1, endonuclease non-catalytic subunit
ENSG00000188186	0.859836	1.48407	0.00553963	0.263259	0.0384835	FALSE	7	LAMTOR4	protein_coding	389541	late endosomal/lysosomal adaptor, MAPK and MTOR activator 4
ENSG00000049449	0.871416	1.96175	0.0260895	0.262828	0.127448	FALSE	11	RCN1	protein_coding	5954	reticulocalbin 1
ENSG00000103811	0.0624958	0.409591	1.96571e-07	0.262248	4.20288e-06	FALSE	15	CTSH	protein_coding	1512	cathepsin H
ENSG00000165948	0.37711	0.946152	0.00469088	0.261867	0.0336408	FALSE	14	IFI27L1	protein_coding	122509	interferon alpha inducible protein 27 like 1
ENSG00000123505	0.533284	0.81199	0.00091696	0.261425	0.00860859	FALSE	6	AMD1	protein_coding	262	adenosylmethionine decarboxylase 1
ENSG00000143153	0.795016	1.17745	0.0211573	0.261153	0.108271	FALSE	1	ATP1B1	protein_coding	481	ATPase Na+/K+ transporting subunit beta 1
ENSG00000101444	0.34906	0.600629	0.000203969	0.260392	0.0023175	FALSE	20	AHCY	protein_coding	191	adenosylhomocysteinase
ENSG00000178980	1.40038	1.71127	0.0316652	0.260381	0.146312	FALSE	19	SEPW1	protein_coding	6415	selenoprotein W
ENSG00000185201	0.166886	0.911155	0.00394393	0.2603	0.0292593	FALSE	11	IFITM2	protein_coding	10581	interferon induced transmembrane protein 2
ENSG00000153721	0.0487875	0.324024	1.04134e-13	0.259196	4.31883e-12	FALSE	6	CNKSR3	protein_coding	154043	CNKSR family member 3
ENSG00000117362	0.646899	1.17443	0.0101552	0.25899	0.0626104	FALSE	1	APH1A	protein_coding	51107	aph-1 homolog A, gamma-secretase subunit
ENSG00000139684	1.06209	1.50372	0.015037	0.258871	0.0842432	FALSE	13	ESD	protein_coding	2098	esterase D
ENSG00000100811	0.6242	0.890538	0.00135562	0.258811	0.0119145	FALSE	14	YY1	protein_coding	7528	YY1 transcription factor
ENSG00000130522	0.567451	0.916835	0.00182088	0.258182	0.0153504	FALSE	19	JUND	protein_coding	3727	JunD proto-oncogene, AP-1 transcription factor subunit
ENSG00000105258	1.01894	1.358	0.0103054	0.258089	0.0633853	FALSE	19	POLR2I	protein_coding	5438	RNA polymerase II subunit I
ENSG00000084754	0.842555	1.18955	0.00638609	0.257886	0.0431322	FALSE	2	HADHA	protein_coding	3030	hydroxyacyl-CoA dehydrogenase/3-ketoacyl-CoA thiolase/enoyl-CoA hydratase (trifunctional protein), alpha subunit
ENSG00000186010	1.51204	1.79408	0.0208917	0.257643	0.107551	FALSE	19	NDUFA13	protein_coding	51079	NADH:ubiquinone oxidoreductase subunit A13
ENSG00000166557	0.382489	0.712423	0.000839287	0.257627	0.00805958	FALSE	15	TMED3	protein_coding	23423	transmembrane p24 trafficking protein 3
ENSG00000213719	0.809102	1.35655	0.0104843	0.256578	0.0639901	FALSE	6	CLIC1	protein_coding	1192	chloride intracellular channel 1
ENSG00000130312	0.363594	0.615997	0.000258413	0.256474	0.00285721	FALSE	19	MRPL34	protein_coding	64981	mitochondrial ribosomal protein L34
ENSG00000120725	0.133671	0.565521	9.64249e-05	0.256435	0.00120554	FALSE	5	SIL1	protein_coding	64374	SIL1 nucleotide exchange factor
ENSG00000257704	0.399803	0.493471	5.62956e-05	0.256352	0.000742483	FALSE	19	INAFM1	protein_coding	255783	InaF motif containing 1
ENSG00000064666	0.244048	0.549204	0.000103538	0.256118	0.00128206	FALSE	19	CNN2	protein_coding	1265	calponin 2
ENSG00000163584	0.532429	0.84018	0.00237032	0.256084	0.0191387	FALSE	3	RPL22L1	protein_coding	200916	ribosomal protein L22 like 1
ENSG00000087074	0.259264	0.530548	0.000132722	0.256034	0.00159746	FALSE	19	PPP1R15A	protein_coding	23645	protein phosphatase 1 regulatory subunit 15A
ENSG00000162585	0.677062	0.983346	0.00349817	0.255994	0.026524	FALSE	1	C1orf86	protein_coding	199990	Fanconi anemia core complex associated protein 20
ENSG00000141101	0.27737	0.550372	0.0016152	0.255943	0.0139117	FALSE	16	NOB1	protein_coding	28987	NIN1/PSMD8 binding protein 1 homolog
ENSG00000159403	0.0867499	0.514758	2.87546e-05	0.255682	0.000407897	FALSE	12	C1R	protein_coding	715	complement C1r
ENSG00000109689	0.190788	0.507448	0.000248229	0.254879	0.00276832	FALSE	4	STIM2	protein_coding	57620	stromal interaction molecule 2
ENSG00000146281	0.154632	0.440191	6.22044e-06	0.254427	0.000103631	FALSE	6	PM20D2	protein_coding	135293	peptidase M20 domain containing 2
ENSG00000198886	3.90982	4.27751	1.63913e-05	0.254399	0.000250909	FALSE	MT	MT-ND4	protein_coding	4538	NADH dehydrogenase, subunit 4 (complex I)
ENSG00000140740	1.06195	1.27293	0.017781	0.252092	0.0956379	FALSE	16	UQCRC2	protein_coding	7385	ubiquinol-cytochrome c reductase core protein II
ENSG00000113448	0.0893562	0.297764	1.44276e-11	0.25194	5.1555e-10	FALSE	5	PDE4D	protein_coding	5144	phosphodiesterase 4D
ENSG00000177868	0.850983	0.833597	0.00511593	0.251915	0.0361369	FALSE	1	CCDC23	protein_coding	374969	small vasohibin binding protein
ENSG00000150347	0.207082	0.61865	0.0103463	0.25175	0.0635612	FALSE	10	ARID5B	protein_coding	84159	AT-rich interaction domain 5B
ENSG00000117984	0.364299	0.945068	0.0163702	0.251356	0.0895417	FALSE	11	CTSD	protein_coding	1509	cathepsin D
ENSG00000169976	1.08541	1.39208	0.0132653	0.251189	0.0765741	FALSE	6	SF3B5	protein_coding	83443	splicing factor 3b subunit 5
ENSG00000126934	0.626355	0.857927	0.00329323	0.251189	0.0252048	FALSE	19	MAP2K2	protein_coding	5605	mitogen-activated protein kinase kinase 2
ENSG00000152931	0.00655514	0.257041	1.49081e-33	0.251145	5.70208e-31	FALSE	5	PART1	lincRNA	25859	prostate androgen-regulated transcript 1 (non-protein coding)
ENSG00000067057	0.336606	0.648878	0.000404422	0.250984	0.00422719	FALSE	10	PFKP	protein_coding	5214	phosphofructokinase, platelet
ENSG00000181396	0.122422	0.436209	3.04718e-08	0.250738	7.16817e-07	FALSE	17	OGFOD3	protein_coding	79701	2-oxoglutarate and iron dependent oxygenase domain containing 3
ENSG00000159212	0.00417115	0.254077	7.18552e-42	0.250336	4.36499e-39	FALSE	21	CLIC6	protein_coding	54102	chloride intracellular channel 6
ENSG00000185070	0.0322353	0.311788	3.30287e-12	0.24993	1.22254e-10	FALSE	14	FLRT2	protein_coding	23768	fibronectin leucine rich transmembrane protein 2
ENSG00000135441	0.9126	1.18062	0.0201518	0.249697	0.104893	FALSE	12	BLOC1S1	protein_coding	2647	biogenesis of lysosomal organelles complex 1 subunit 1
ENSG00000206560	0.201213	0.398918	8.88115e-06	0.248965	0.000143981	FALSE	3	ANKRD28	protein_coding	23243	ankyrin repeat domain 28
ENSG00000105404	1.23359	1.64766	0.0269866	0.248958	0.130596	FALSE	19	RABAC1	protein_coding	10567	Rab acceptor 1
ENSG00000163875	1.048	1.12732	0.00665037	0.248612	0.0446544	FALSE	1	MEAF6	protein_coding	64769	MYST/Esa1 associated factor 6
ENSG00000123240	0.43721	0.45118	0.000128339	0.248564	0.00155376	FALSE	10	OPTN	protein_coding	10133	optineurin
ENSG00000083444	0.110083	0.444038	9.32488e-05	0.247885	0.00117009	FALSE	1	PLOD1	protein_coding	5351	procollagen-lysine,2-oxoglutarate 5-dioxygenase 1
ENSG00000131174	1.64538	1.91129	0.00693279	0.247593	0.0460122	FALSE	X	COX7B	protein_coding	1349	cytochrome c oxidase subunit 7B
ENSG00000178057	0.772051	1.11138	0.00801027	0.247536	0.0517013	FALSE	3	NDUFAF3	protein_coding	25915	NADH:ubiquinone oxidoreductase complex assembly factor 3
ENSG00000164081	0.315165	0.723526	0.00353607	0.247294	0.0267328	FALSE	3	TEX264	protein_coding	51368	testis expressed 264
ENSG00000138083	0.0380134	0.37298	2.50576e-08	0.247268	5.96243e-07	FALSE	2	SIX3	protein_coding	6496	SIX homeobox 3
ENSG00000130748	0.876404	0.953009	0.0175814	0.246295	0.0947615	FALSE	19	TMEM160	protein_coding	54958	transmembrane protein 160
ENSG00000169122	0.330452	0.570095	0.000461638	0.245588	0.00473848	FALSE	8	FAM110B	protein_coding	90362	family with sequence similarity 110 member B
ENSG00000096080	0.231143	0.596611	0.000983754	0.24525	0.00914422	FALSE	6	MRPS18A	protein_coding	55168	mitochondrial ribosomal protein S18A
ENSG00000204438	0.287275	0.601683	0.000121181	0.24499	0.00147401	FALSE	6	GPANK1	protein_coding	7918	G-patch domain and ankyrin repeats 1
ENSG00000106066	0.0228203	0.318872	5.80959e-12	0.244775	2.10511e-10	FALSE	7	CPVL	protein_coding	54504	carboxypeptidase, vitellogenic like
ENSG00000158716	0.34585	0.483545	4.71664e-05	0.24474	0.000638385	FALSE	1	DUSP23	protein_coding	54935	dual specificity phosphatase 23
ENSG00000141198	0.0910989	0.446221	2.51871e-05	0.244082	0.000363786	FALSE	17	TOM1L1	protein_coding	10040	target of myb1 like 1 membrane trafficking protein
ENSG00000112977	0.296601	0.691265	0.00127543	0.244067	0.0112962	FALSE	5	DAP	protein_coding	1611	death associated protein
ENSG00000140990	1.28517	1.54089	0.00947193	0.24404	0.0594268	FALSE	16	NDUFB10	protein_coding	4716	NADH:ubiquinone oxidoreductase subunit B10
ENSG00000106565	0.010601	0.266118	3.23033e-20	0.243695	2.12482e-18	FALSE	7	TMEM176B	protein_coding	28959	transmembrane protein 176B
ENSG00000141447	0.242695	0.603544	0.000820121	0.242855	0.00789319	FALSE	18	OSBPL1A	protein_coding	114876	oxysterol binding protein like 1A
ENSG00000215808	0.0527662	0.401176	0.000860019	0.242666	0.00821593	FALSE	1	LINC01139	lincRNA	339535	long intergenic non-protein coding RNA 1139
ENSG00000069696	0.0173651	0.264817	8.6129e-18	0.242434	4.8604e-16	FALSE	11	DRD4	protein_coding	1815	dopamine receptor D4
ENSG00000112419	0.104168	0.490256	0.000622427	0.242399	0.00616871	FALSE	6	PHACTR2	protein_coding	9749	phosphatase and actin regulator 2
ENSG00000127838	0.471132	0.952395	0.0190573	0.242107	0.100903	FALSE	2	PNKD	protein_coding	25953	paroxysmal nonkinesigenic dyskinesia
ENSG00000224877	0.540941	0.916894	0.00671995	0.241948	0.0449462	FALSE	17	C17orf89	protein_coding	284184	NADH:ubiquinone oxidoreductase complex assembly factor 8
ENSG00000235034	0.286745	0.703682	0.00290424	0.241012	0.0227041	FALSE	19	C19orf81	protein_coding	342918	chromosome 19 open reading frame 81
ENSG00000061794	0.472548	0.755575	0.00413943	0.239113	0.0304689	FALSE	12	MRPS35	protein_coding	60488	mitochondrial ribosomal protein S35
ENSG00000129559	1.54128	1.86341	0.0270525	0.238726	0.130792	FALSE	14	NEDD8	protein_coding	4738	neural precursor cell expressed, developmentally down-regulated 8
ENSG00000141401	0.116695	0.393742	1.90215e-07	0.238636	4.08766e-06	FALSE	18	IMPA2	protein_coding	3613	inositol monophosphatase 2
ENSG00000189171	0.0846925	0.420104	2.57857e-05	0.238368	0.000371394	FALSE	1	S100A13	protein_coding	6284	S100 calcium binding protein A13
ENSG00000164615	1.10627	1.38406	0.0285734	0.238162	0.13661	FALSE	5	CAMLG	protein_coding	819	calcium modulating ligand
ENSG00000130741	0.802011	1.15289	0.00872239	0.238107	0.0553973	FALSE	X	EIF2S3	protein_coding	1968	eukaryotic translation initiation factor 2 subunit gamma
ENSG00000173486	0.794672	1.45596	0.0162367	0.238064	0.0890004	FALSE	11	FKBP2	protein_coding	2286	FK506 binding protein 2
ENSG00000168653	2.08361	2.19392	0.0414794	0.238017	0.176788	FALSE	1	NDUFS5	protein_coding	4725	NADH:ubiquinone oxidoreductase subunit S5
ENSG00000250317	0.477658	0.89892	0.00746017	0.237538	0.0489772	FALSE	4	SMIM20	protein_coding	389203	small integral membrane protein 20
ENSG00000164022	0.525834	0.83265	0.00411362	0.237233	0.0303005	FALSE	4	AIMP1	protein_coding	9255	aminoacyl tRNA synthetase complex interacting multifunctional protein 1
ENSG00000105583	1.09361	1.62022	0.00595686	0.236985	0.0407664	FALSE	19	WDR83OS	protein_coding	51398	WD repeat domain 83 opposite strand
ENSG00000178234	0.432611	0.712006	0.0108621	0.236775	0.0657905	FALSE	7	GALNT11	protein_coding	63917	polypeptide N-acetylgalactosaminyltransferase 11
ENSG00000176956	1.22174	1.71174	0.0678412	0.236708	0.249145	FALSE	8	LY6H	protein_coding	4062	lymphocyte antigen 6 family member H
ENSG00000157240	0.0691863	0.36575	3.09531e-08	0.236509	7.26482e-07	FALSE	7	FZD1	protein_coding	8321	frizzled class receptor 1
ENSG00000122679	0.0041852	0.242107	3.58159e-28	0.236423	5.06672e-26	FALSE	7	RAMP3	protein_coding	10268	receptor activity modifying protein 3
ENSG00000106077	0.116818	0.469547	0.00017665	0.235821	0.00204743	FALSE	7	ABHD11	protein_coding	83451	abhydrolase domain containing 11
ENSG00000172247	0.224097	0.468771	0.000184225	0.235513	0.00212569	FALSE	11	C1QTNF4	protein_coding	114900	C1q and TNF related 4
ENSG00000167747	0.366412	0.618669	0.00453688	0.235495	0.0327182	FALSE	19	C19orf48	protein_coding	84798	chromosome 19 open reading frame 48
ENSG00000131171	0.696948	1.26125	0.0336779	0.235465	0.152875	FALSE	X	SH3BGRL	protein_coding	6451	SH3 domain binding glutamate rich protein like
ENSG00000156171	0.236919	0.494941	4.85776e-06	0.235371	8.29192e-05	FALSE	1	DRAM2	protein_coding	128338	DNA damage regulated autophagy modulator 2
ENSG00000197858	0.510209	0.990379	0.0174469	0.235098	0.0941843	FALSE	8	GPAA1	protein_coding	8733	glycosylphosphatidylinositol anchor attachment 1
ENSG00000169756	0.246698	0.572533	0.00110665	0.235081	0.0100779	FALSE	2	LIMS1	protein_coding	3987	LIM zinc finger domain containing 1
ENSG00000148180	0.225498	0.816878	0.0136014	0.235027	0.078121	FALSE	9	GSN	protein_coding	2934	gelsolin
ENSG00000234769	0.555839	0.841286	0.0102021	0.234913	0.0628623	FALSE	16	WASH4P	unprocessed_pseudogene
ENSG00000196976	0.503845	0.808148	0.0032404	0.234801	0.0249171	FALSE	X	LAGE3	protein_coding	8270	L antigen family member 3
ENSG00000130313	0.883673	1.37114	0.0194739	0.234485	0.102763	FALSE	19	PGLS	protein_coding	25796	6-phosphogluconolactonase
ENSG00000105755	0.290297	0.488018	0.000156042	0.23433	0.00183327	FALSE	19	ETHE1	protein_coding	23474	ETHE1, persulfide dioxygenase
ENSG00000147010	0.173132	0.305975	2.31346e-10	0.234207	7.04752e-09	FALSE	X	SH3KBP1	protein_coding	30011	SH3 domain containing kinase binding protein 1
ENSG00000162733	0.0617149	0.385479	1.32137e-06	0.234018	2.52234e-05	FALSE	1	DDR2	protein_coding	4921	discoidin domain receptor tyrosine kinase 2
ENSG00000198786	1.58179	2.09778	0.0204195	0.233312	0.105779	FALSE	MT	MT-ND5	protein_coding	4540	NADH dehydrogenase, subunit 5 (complex I)
ENSG00000164713	0.751313	0.975695	0.0156469	0.233196	0.0866876	FALSE	7	BRI3	protein_coding	25798	brain protein I3
ENSG00000204592	0.0947675	0.504139	0.000223827	0.233001	0.00251519	FALSE	6	HLA-E	protein_coding	3133	major histocompatibility complex, class I, E
ENSG00000198171	0.406436	0.731223	0.00164368	0.232778	0.0140865	FALSE	20	DDRGK1	protein_coding	65992	DDRGK domain containing 1
ENSG00000121064	0.1231	0.448464	8.78612e-05	0.232744	0.00111467	FALSE	17	SCPEP1	protein_coding	59342	serine carboxypeptidase 1
ENSG00000127922	1.13836	1.57864	0.0119367	0.232616	0.0703544	FALSE	7	SHFM1	protein_coding	7979	SEM1, 26S proteasome complex subunit
ENSG00000204922	0.356605	0.729013	0.0063742	0.23229	0.0431083	FALSE	11	UQCC3	protein_coding	790955	ubiquinol-cytochrome c reductase complex assembly factor 3
ENSG00000196781	0.607332	0.889365	0.0198341	0.232136	0.103717	FALSE	9	TLE1	protein_coding	7088	transducin like enhancer of split 1
ENSG00000182132	0.0633556	0.318745	4.65454e-12	0.231598	1.71058e-10	FALSE	5	KCNIP1	protein_coding	30820	potassium voltage-gated channel interacting protein 1
ENSG00000125835	0.905241	0.98021	0.0179751	0.231447	0.0964863	FALSE	20	SNRPB	protein_coding	6628	small nuclear ribonucleoprotein polypeptides B and B1
ENSG00000198258	1.99268	2.57413	0.155372	0.230775	0.417397	FALSE	19	UBL5	protein_coding	59286	ubiquitin like 5
ENSG00000157557	0.0437316	0.297523	5.32953e-13	0.230705	2.08478e-11	FALSE	21	ETS2	protein_coding	2114	ETS proto-oncogene 2, transcription factor
ENSG00000150403	0.270546	0.629173	0.00498635	0.230646	0.0354398	FALSE	13	TMCO3	protein_coding	55002	transmembrane and coiled-coil domains 3
ENSG00000242372	0.539389	0.805147	0.00382945	0.230335	0.0284919	FALSE	20	EIF6	protein_coding	3692	eukaryotic translation initiation factor 6
ENSG00000163001	0.506186	0.890408	0.0158707	0.230289	0.0875984	FALSE	2	CFAP36	protein_coding	112942	cilia and flagella associated protein 36
ENSG00000137100	1.07117	1.03363	0.0129026	0.229951	0.0747729	FALSE	9	DCTN3	protein_coding	11258	dynactin subunit 3
ENSG00000182158	0.0427431	0.324962	9.67452e-09	0.229907	2.44874e-07	FALSE	7	CREB3L2	protein_coding	64764	cAMP responsive element binding protein 3 like 2
ENSG00000103528	0.0851325	0.551987	0.00128498	0.229256	0.0113613	FALSE	16	SYT17	protein_coding	51760	synaptotagmin 17
ENSG00000229847	0.110731	0.425869	2.9336e-05	0.228609	0.000415004	FALSE	10	EMX2OS	antisense	196047	EMX2 opposite strand/antisense RNA
ENSG00000183741	0.534507	0.765307	0.0190761	0.228143	0.100906	FALSE	22	CBX6	protein_coding	23466	chromobox 6
ENSG00000166171	0.335885	0.870732	0.0077184	0.227699	0.0502572	FALSE	10	DPCD	protein_coding	25911	deleted in primary ciliary dyskinesia homolog (mouse)
ENSG00000058091	0.127337	0.38017	3.90226e-06	0.227335	6.75019e-05	FALSE	7	CDK14	protein_coding	5218	cyclin dependent kinase 14
ENSG00000172638	0.0742624	0.33066	2.37329e-06	0.227128	4.34557e-05	FALSE	11	EFEMP2	protein_coding	30008	EGF containing fibulin like extracellular matrix protein 2
ENSG00000106049	0.0868469	0.419322	3.81378e-05	0.226777	0.000526536	FALSE	7	HIBADH	protein_coding	11112	3-hydroxyisobutyrate dehydrogenase
ENSG00000164056	0.192298	0.822889	0.00850643	0.22659	0.0543265	FALSE	4	SPRY1	protein_coding	10252	sprouty RTK signaling antagonist 1
ENSG00000144579	0.138725	0.49643	5.51596e-05	0.226412	0.000728431	FALSE	2	CTDSP1	protein_coding	58190	CTD small phosphatase 1
ENSG00000112378	0.0566649	0.398307	1.36554e-05	0.226313	0.000214316	FALSE	6	PERP	protein_coding	64065	PERP, TP53 apoptosis effector
ENSG00000102054	0.896368	1.29272	0.0158865	0.22596	0.0876389	FALSE	X	RBBP7	protein_coding	5931	RB binding protein 7, chromatin remodeling factor
ENSG00000100348	0.609969	0.893432	0.0103794	0.225959	0.0636511	FALSE	22	TXN2	protein_coding	25828	thioredoxin 2
ENSG00000175416	0.777612	0.830141	0.00437848	0.225791	0.0318574	FALSE	5	CLTB	protein_coding	1212	clathrin light chain B
ENSG00000112232	0.12342	0.292186	3.37694e-08	0.224798	7.88997e-07	FALSE	6	KHDRBS2	protein_coding	202559	KH RNA binding domain containing, signal transduction associated 2
ENSG00000054148	1.49005	2.11937	0.0817358	0.224676	0.281456	FALSE	9	PHPT1	protein_coding	29085	phosphohistidine phosphatase 1
ENSG00000049860	0.189492	0.625533	0.00278784	0.224011	0.0218936	FALSE	5	HEXB	protein_coding	3074	hexosaminidase subunit beta
ENSG00000104823	0.689859	1.17903	0.050182	0.22383	0.203307	FALSE	19	ECH1	protein_coding	1891	enoyl-CoA hydratase 1
ENSG00000196372	0.0861389	0.325638	4.54894e-08	0.223699	1.04336e-06	FALSE	10	ASB13	protein_coding	79754	ankyrin repeat and SOCS box containing 13
ENSG00000110328	0.0789388	0.321198	8.47882e-08	0.223678	1.90764e-06	FALSE	11	GALNT18	protein_coding	374378	polypeptide N-acetylgalactosaminyltransferase 18
ENSG00000214087	0.579556	0.801824	0.00359925	0.223473	0.0270915	FALSE	17	ARL16	protein_coding	339231	ADP ribosylation factor like GTPase 16
ENSG00000269190	0.13173	0.360148	8.52067e-08	0.223391	1.91289e-06	FALSE	19	FBXO17	protein_coding	115290	F-box protein 17
ENSG00000142156	0.388457	0.90437	0.0235166	0.222828	0.117891	FALSE	21	COL6A1	protein_coding	1291	collagen type VI alpha 1 chain
ENSG00000144895	0.385953	0.592926	0.00204311	0.222558	0.0168524	FALSE	3	EIF2A	protein_coding	83939	eukaryotic translation initiation factor 2A
ENSG00000086232	0.556996	0.933109	0.019828	0.222172	0.103717	FALSE	7	EIF2AK1	protein_coding	27102	eukaryotic translation initiation factor 2 alpha kinase 1
ENSG00000034510	4.70109	3.83925	0.0429543	0.221676	0.181205	FALSE	2	TMSB10	protein_coding	9168	thymosin beta 10
ENSG00000060138	0.221728	0.695983	0.00487895	0.221578	0.0348202	FALSE	12	YBX3	protein_coding	8531	Y-box binding protein 3
ENSG00000136770	0.303389	0.589902	0.00263085	0.220428	0.0208623	FALSE	10	DNAJC1	protein_coding	64215	DnaJ heat shock protein family (Hsp40) member C1
ENSG00000166002	0.127806	0.538203	0.00139076	0.220389	0.0121818	FALSE	11	SMCO4	protein_coding	56935	single-pass membrane protein with coiled-coil domains 4
ENSG00000131477	0.293935	0.529263	0.00169757	0.220229	0.014463	FALSE	17	RAMP2	protein_coding	10266	receptor activity modifying protein 2
ENSG00000182379	0.362732	0.517143	0.00502301	0.219837	0.0356268	FALSE	12	NXPH4	protein_coding	11247	neurexophilin 4
ENSG00000091164	1.00521	1.21837	0.019749	0.219466	0.103685	FALSE	18	TXNL1	protein_coding	9352	thioredoxin like 1
ENSG00000143420	0.579471	0.863194	0.0158265	0.219417	0.0875419	FALSE	1	ENSA	protein_coding	2029	endosulfine alpha
ENSG00000024862	0.0895738	0.350001	5.58995e-06	0.218589	9.37133e-05	FALSE	6	CCDC28A	protein_coding	25901	coiled-coil domain containing 28A
ENSG00000169116	0.014592	0.2669	5.12427e-11	0.217448	1.69068e-09	FALSE	4	PARM1	protein_coding	25849	prostate androgen-regulated mucin-like protein 1
ENSG00000119705	1.32152	1.54685	0.0327954	0.217289	0.150123	FALSE	14	SLIRP	protein_coding	81892	SRA stem-loop interacting RNA binding protein
ENSG00000125848	0.223277	0.511731	0.000282735	0.217064	0.00308647	FALSE	20	FLRT3	protein_coding	23767	fibronectin leucine rich transmembrane protein 3
ENSG00000179085	0.384277	0.816136	0.00993658	0.216667	0.061483	FALSE	1	DPM3	protein_coding	54344	dolichyl-phosphate mannosyltransferase subunit 3
ENSG00000076604	0.451085	0.51416	0.000691795	0.2159	0.00675252	FALSE	17	TRAF4	protein_coding	9618	TNF receptor associated factor 4
ENSG00000213240	0.16553	0.524377	0.000415277	0.215533	0.00433188	FALSE	1	NOTCH2NL	protein_coding
ENSG00000137513	0.216935	0.417842	0.000436437	0.215456	0.00451612	FALSE	11	NARS2	protein_coding	79731	asparaginyl-tRNA synthetase 2, mitochondrial (putative)
ENSG00000071282	0.0568842	0.426507	0.00112863	0.215396	0.0101793	FALSE	3	LMCD1	protein_coding	29995	LIM and cysteine rich domains 1
ENSG00000165775	0.720631	0.807616	0.00997991	0.215212	0.0615666	FALSE	X	FUNDC2	protein_coding	65991	FUN14 domain containing 2
ENSG00000163191	0.0305973	0.335559	5.15762e-06	0.215154	8.74594e-05	FALSE	1	S100A11	protein_coding	6282	S100 calcium binding protein A11
ENSG00000131037	0.0771052	0.266355	4.29802e-13	0.214845	1.69411e-11	FALSE	19	EPS8L1	protein_coding	54869	EPS8 like 1
ENSG00000189060	1.0612	1.27791	0.11241	0.214843	0.340926	FALSE	22	H1F0	protein_coding	3005	H1 histone family member 0
ENSG00000179820	0.132264	0.383838	5.67135e-05	0.214774	0.00074609	FALSE	19	MYADM	protein_coding	91663	myeloid associated differentiation marker
ENSG00000070081	0.670203	1.00428	0.0199267	0.21461	0.104022	FALSE	11	NUCB2	protein_coding	4925	nucleobindin 2
ENSG00000143499	0.104992	0.327647	2.74236e-06	0.214582	4.90821e-05	FALSE	1	SMYD2	protein_coding	56950	SET and MYND domain containing 2
ENSG00000143384	0.442833	0.704752	0.00871427	0.214338	0.0553799	FALSE	1	MCL1	protein_coding	4170	MCL1, BCL2 family apoptosis regulator
ENSG00000174963	0.0517943	0.416296	3.38122e-05	0.214151	0.000470592	FALSE	3	ZIC4	protein_coding	84107	Zic family member 4
ENSG00000170296	0.313548	0.55689	0.00126105	0.214114	0.0111977	FALSE	17	GABARAP	protein_coding	11337	GABA type A receptor-associated protein
ENSG00000167515	0.56296	0.881207	0.0138591	0.214022	0.0793364	FALSE	16	TRAPPC2L	protein_coding	51693	trafficking protein particle complex 2 like
ENSG00000147274	1.8564	2.01433	0.0170777	0.214005	0.0926265	FALSE	X	RBMX	protein_coding	27316	RNA binding motif protein, X-linked
ENSG00000183828	0.291563	0.422801	3.17504e-05	0.213917	0.00044429	FALSE	14	NUDT14	protein_coding	256281	nudix hydrolase 14
ENSG00000130723	0.588964	0.589348	0.00244031	0.213808	0.0195965	FALSE	9	PRRC2B	protein_coding	84726	proline rich coiled-coil 2B
ENSG00000130402	0.208301	0.463633	0.000563964	0.213624	0.00564894	FALSE	19	ACTN4	protein_coding	81	actinin alpha 4
ENSG00000197448	0.241372	0.70808	0.00397514	0.213558	0.0294697	FALSE	7	GSTK1	protein_coding	373156	glutathione S-transferase kappa 1
ENSG00000125755	0.35334	0.785865	0.0150652	0.213518	0.0843094	FALSE	19	SYMPK	protein_coding	8189	symplekin
ENSG00000178952	1.17854	1.51406	0.0294072	0.212849	0.139243	FALSE	16	TUFM	protein_coding	7284	Tu translation elongation factor, mitochondrial
ENSG00000011009	0.255811	0.427409	0.000399312	0.212622	0.00417801	FALSE	1	LYPLA2	protein_coding	11313	lysophospholipase II
ENSG00000101400	0.0574629	0.335989	7.34109e-07	0.212246	1.44403e-05	FALSE	20	SNTA1	protein_coding	6640	syntrophin alpha 1
ENSG00000163755	0.0673487	0.27766	1.25874e-10	0.212235	3.99969e-09	FALSE	3	HPS3	protein_coding	84343	HPS3, biogenesis of lysosomal organelles complex 2 subunit 1
ENSG00000197956	0.0683168	0.398596	0.00146877	0.212171	0.0127892	FALSE	1	S100A6	protein_coding	6277	S100 calcium binding protein A6
ENSG00000189067	0.398945	0.946908	0.0179217	0.212127	0.096294	FALSE	16	LITAF	protein_coding	9516	lipopolysaccharide induced TNF factor
ENSG00000023318	0.348668	0.660427	0.00523717	0.212044	0.036817	FALSE	9	ERP44	protein_coding	23071	endoplasmic reticulum protein 44
ENSG00000112699	0.120516	0.316525	1.33568e-08	0.211768	3.30782e-07	FALSE	6	GMDS	protein_coding	2762	GDP-mannose 4,6-dehydratase
ENSG00000168672	0.063259	0.397361	0.000140344	0.211734	0.00167747	FALSE	8	FAM84B	protein_coding	157638	family with sequence similarity 84 member B
ENSG00000116161	0.772204	0.948057	0.0149779	0.211662	0.0840179	FALSE	1	CACYBP	protein_coding	27101	calcyclin binding protein
ENSG00000120915	0.112034	0.541064	0.000602461	0.211268	0.00599385	FALSE	8	EPHX2	protein_coding	2053	epoxide hydrolase 2
ENSG00000185624	0.855609	1.49043	0.0180725	0.2112	0.096677	FALSE	17	P4HB	protein_coding	5034	prolyl 4-hydroxylase subunit beta
ENSG00000115677	0.699073	1.05213	0.0251963	0.210765	0.12438	FALSE	2	HDLBP	protein_coding	3069	high density lipoprotein binding protein
ENSG00000128524	1.42676	1.66691	0.0378953	0.210696	0.166035	FALSE	7	ATP6V1F	protein_coding	9296	ATPase H+ transporting V1 subunit F
ENSG00000136542	0.026108	0.319431	4.03534e-08	0.210419	9.36471e-07	FALSE	2	GALNT5	protein_coding	11227	polypeptide N-acetylgalactosaminyltransferase 5
ENSG00000171724	0.0726747	0.408684	0.000803279	0.210268	0.00775276	FALSE	16	VAT1L	protein_coding	57687	vesicle amine transport 1 like
ENSG00000091136	0.0588555	0.287968	1.00229e-09	0.209995	2.82803e-08	FALSE	7	LAMB1	protein_coding	3912	laminin subunit beta 1
ENSG00000138036	0.180652	0.488971	0.0021148	0.209952	0.0173605	FALSE	2	DYNC2LI1	protein_coding	51626	dynein cytoplasmic 2 light intermediate chain 1
ENSG00000106355	1.08041	1.26958	0.0308855	0.209663	0.144256	FALSE	7	LSM5	protein_coding	23658	LSM5 homolog, U6 small nuclear RNA and mRNA degradation associated
ENSG00000105135	0.198344	0.431508	3.63488e-05	0.208944	0.000505214	FALSE	19	ILVBL	protein_coding	10994	ilvB acetolactate synthase like
ENSG00000168393	0.422928	0.616282	0.000906862	0.208899	0.00853147	FALSE	2	DTYMK	protein_coding	1841	deoxythymidylate kinase
ENSG00000164054	0.42663	0.658168	0.00518329	0.208866	0.0365129	FALSE	3	SHISA5	protein_coding	51246	shisa family member 5
ENSG00000084623	1.11396	1.36994	0.0365896	0.208803	0.161755	FALSE	1	EIF3I	protein_coding	8668	eukaryotic translation initiation factor 3 subunit I
ENSG00000142549	0.39891	0.531544	0.00953889	0.208757	0.0597186	FALSE	19	IGLON5	protein_coding	402665	IgLON family member 5
ENSG00000165410	0.558699	0.908881	0.0281339	0.208039	0.134696	FALSE	14	CFL2	protein_coding	1073	cofilin 2
ENSG00000198899	3.37961	3.73153	0.00813911	0.208	0.052239	FALSE	MT	MT-ATP6	protein_coding	4508	ATP synthase F0 subunit 6
ENSG00000243317	1.16027	1.65185	0.0260358	0.207676	0.127367	FALSE	7	C7orf73	protein_coding	647087	chromosome 7 open reading frame 73
ENSG00000118515	0.0500346	0.217771	4.38757e-21	0.207115	2.94223e-19	FALSE	6	SGK1	protein_coding	6446	serum/glucocorticoid regulated kinase 1
ENSG00000116649	0.80445	0.856866	0.0121147	0.20671	0.0711655	FALSE	1	SRM	protein_coding	6723	spermidine synthase
ENSG00000166340	0.119178	0.422852	0.00115871	0.206594	0.0104234	FALSE	11	TPP1	protein_coding	1200	tripeptidyl peptidase 1
ENSG00000174917	0.61391	0.956157	0.0249201	0.206328	0.123193	FALSE	19	C19orf70	protein_coding	125988	chromosome 19 open reading frame 70
ENSG00000135940	1.86373	2.09174	0.081951	0.206258	0.281727	FALSE	2	COX5B	protein_coding	1329	cytochrome c oxidase subunit 5B
ENSG00000132563	0.480102	0.73772	0.00459567	0.205066	0.0330268	FALSE	5	REEP2	protein_coding	51308	receptor accessory protein 2
ENSG00000259605	0.0562871	0.369278	2.86819e-05	0.204942	0.000407426	FALSE	19	AC074212.5	processed_transcript
ENSG00000089057	0.0687673	0.255294	4.88189e-08	0.204817	1.11538e-06	FALSE	20	SLC23A2	protein_coding	9962	solute carrier family 23 member 2
ENSG00000159111	0.271741	0.503213	0.0024048	0.203969	0.0193867	FALSE	17	MRPL10	protein_coding	124995	mitochondrial ribosomal protein L10
ENSG00000131495	0.98581	1.32157	0.0727116	0.20391	0.26069	FALSE	5	NDUFA2	protein_coding	4695	NADH:ubiquinone oxidoreductase subunit A2
ENSG00000175354	0.19797	0.383365	0.000227259	0.203738	0.00254822	FALSE	18	PTPN2	protein_coding	5771	protein tyrosine phosphatase, non-receptor type 2
ENSG00000187840	0.833162	0.643101	0.0274491	0.203706	0.132338	FALSE	8	EIF4EBP1	protein_coding	1978	eukaryotic translation initiation factor 4E binding protein 1
ENSG00000153179	0.0181243	0.226987	1.157e-18	0.202501	6.86689e-17	FALSE	12	RASSF3	protein_coding	283349	Ras association domain family member 3
ENSG00000141002	1.25296	1.5955	0.0848249	0.202287	0.286885	FALSE	16	TCF25	protein_coding	22980	transcription factor 25
ENSG00000156675	0.0150774	0.212053	2.33516e-29	0.202217	4.46578e-27	FALSE	8	RAB11FIP1	protein_coding	80223	RAB11 family interacting protein 1
ENSG00000113721	0.0690641	0.387874	0.000968564	0.202187	0.0090274	FALSE	5	PDGFRB	protein_coding	5159	platelet derived growth factor receptor beta
ENSG00000178741	1.4793	1.38086	0.0667817	0.202184	0.247188	FALSE	15	COX5A	protein_coding	9377	cytochrome c oxidase subunit 5A
ENSG00000166794	1.2579	1.92777	0.0617912	0.202008	0.234861	FALSE	15	PPIB	protein_coding	5479	peptidylprolyl isomerase B
ENSG00000143162	0.139417	0.356394	1.28676e-05	0.2012	0.000202875	FALSE	1	CREG1	protein_coding	8804	cellular repressor of E1A stimulated genes 1
ENSG00000107159	0.350741	0.558425	0.0276975	0.200808	0.133162	FALSE	9	CA9	protein_coding	768	carbonic anhydrase 9
ENSG00000144366	0.303559	0.779051	0.0232515	0.200775	0.116903	FALSE	2	GULP1	protein_coding	51454	GULP, engulfment adaptor PTB domain containing 1
ENSG00000198960	0.265763	0.571713	0.00353996	0.200664	0.0267426	FALSE	X	ARMCX6	protein_coding	54470	armadillo repeat containing, X-linked 6
ENSG00000198691	0.00366303	0.206243	1.61513e-22	0.200419	1.12699e-20	FALSE	1	ABCA4	protein_coding	24	ATP binding cassette subfamily A member 4
ENSG00000159128	0.368557	0.617579	0.00981313	0.200057	0.0609382	FALSE	21	IFNGR2	protein_coding	3460	interferon gamma receptor 2
ENSG00000214530	0.141972	0.314623	1.21265e-06	0.200037	2.34953e-05	FALSE	11	STARD10	protein_coding	10809	StAR related lipid transfer domain containing 10
ENSG00000120533	1.0671	1.26096	0.0519658	0.199811	0.209384	FALSE	8	ENY2	protein_coding	56943	ENY2, transcription and export complex 2 subunit
ENSG00000087338	0.254497	0.466642	0.000310702	0.199594	0.0033704	FALSE	2	GMCL1	protein_coding	64395	germ cell-less, spermatogenesis associated 1
ENSG00000149591	0.0208026	0.231525	6.96639e-06	0.19909	0.000114923	FALSE	11	TAGLN	protein_coding	6876	transgelin
ENSG00000132561	0.0179611	0.247382	2.38067e-11	0.19903	8.3058e-10	FALSE	8	MATN2	protein_coding	4147	matrilin 2
ENSG00000115255	0.0768828	0.29873	2.60867e-06	0.19896	4.70152e-05	FALSE	19	REEP6	protein_coding	92840	receptor accessory protein 6
ENSG00000135778	0.335536	0.622555	0.00595602	0.198957	0.0407664	FALSE	1	NTPCR	protein_coding	84284	nucleoside-triphosphatase, cancer-related
ENSG00000104419	0.0878848	0.318524	5.33793e-06	0.198952	9.00732e-05	FALSE	8	NDRG1	protein_coding	10397	N-myc downstream regulated 1
ENSG00000212907	0.436087	0.772509	0.017097	0.198946	0.0926826	FALSE	MT	MT-ND4L	protein_coding	4539	NADH dehydrogenase, subunit 4L (complex I)
ENSG00000253506	0.193308	0.382617	0.000348523	0.198844	0.00373749	FALSE	17	NACA2	protein_coding	342538	nascent polypeptide associated complex alpha subunit 2
ENSG00000134779	0.999792	0.907023	0.058614	0.198702	0.227047	FALSE	18	TPGS2	protein_coding	25941	tubulin polyglutamylase complex subunit 2
ENSG00000138433	0.472679	0.73007	0.0165488	0.19836	0.0903275	FALSE	2	CIR1	protein_coding	9541	corepressor interacting with RBPJ, 1
ENSG00000257727	0.866251	1.219	0.0470958	0.198106	0.193757	FALSE	12	CNPY2	protein_coding	10330	canopy FGF signaling regulator 2
ENSG00000137404	0.162925	0.368392	1.48157e-05	0.197697	0.000229389	FALSE	6	NRM	protein_coding	11270	nurim (nuclear envelope membrane protein)
ENSG00000075914	0.289803	0.532905	0.00180132	0.197476	0.0151979	FALSE	3	EXOSC7	protein_coding	23016	exosome component 7
ENSG00000124006	0.253128	0.785576	0.0478579	0.197434	0.196356	FALSE	2	OBSL1	protein_coding	23363	obscurin like 1
ENSG00000092010	0.608207	1.03952	0.0534305	0.197356	0.213371	FALSE	14	PSME1	protein_coding	5720	proteasome activator subunit 1
ENSG00000182154	1.06991	1.23631	0.0543369	0.196758	0.215739	FALSE	9	MRPL41	protein_coding	64975	mitochondrial ribosomal protein L41
ENSG00000171988	0.610189	0.848287	0.0144584	0.196032	0.0819945	FALSE	10	JMJD1C	protein_coding	221037	jumonji domain containing 1C
ENSG00000179314	0.0605509	0.294049	5.71236e-06	0.195994	9.56103e-05	FALSE	17	WSCD1	protein_coding	23302	WSC domain containing 1
ENSG00000130635	0.0369835	0.270581	1.16746e-05	0.195357	0.000185483	FALSE	9	COL5A1	protein_coding	1289	collagen type V alpha 1 chain
ENSG00000082438	0.0229722	0.206874	1.03032e-23	0.194413	7.76654e-22	FALSE	2	COBLL1	protein_coding	22837	cordon-bleu WH2 repeat protein like 1
ENSG00000100097	0.270685	0.833193	0.0458042	0.194015	0.189815	FALSE	22	LGALS1	protein_coding	3956	galectin 1
ENSG00000141753	0.141138	0.599049	0.00784377	0.193764	0.0507535	FALSE	17	IGFBP4	protein_coding	3487	insulin like growth factor binding protein 4
ENSG00000085662	0.793484	0.952238	0.0420689	0.193743	0.178545	FALSE	7	AKR1B1	protein_coding	231	aldo-keto reductase family 1 member B
ENSG00000119335	2.06028	1.8895	0.104076	0.193696	0.325301	FALSE	9	SET	protein_coding	6418	SET nuclear proto-oncogene
ENSG00000095209	0.149953	0.491549	0.0051907	0.193531	0.0365401	FALSE	9	TMEM38B	protein_coding	55151	transmembrane protein 38B
ENSG00000145354	0.615752	0.901482	0.0211412	0.193374	0.108271	FALSE	4	CISD2	protein_coding	493856	CDGSH iron sulfur domain 2
ENSG00000171135	0.360743	0.676596	0.0278566	0.193289	0.133554	FALSE	3	JAGN1	protein_coding	84522	jagunal homolog 1
ENSG00000122873	0.747553	1.03043	0.0906301	0.19327	0.297785	FALSE	10	CISD1	protein_coding	55847	CDGSH iron sulfur domain 1
ENSG00000182552	0.322271	0.588511	0.00553734	0.192608	0.0384835	FALSE	4	RWDD4	protein_coding	201965	RWD domain containing 4
ENSG00000074201	1.05115	1.61715	0.0834119	0.192444	0.284476	FALSE	11	CLNS1A	protein_coding	1207	chloride nucleotide-sensitive channel 1A
ENSG00000139637	0.470479	0.654531	0.0121336	0.192352	0.0711951	FALSE	12	C12orf10	protein_coding	60314	chromosome 12 open reading frame 10
ENSG00000170370	1.7468	2.49884	0.0687671	0.19235	0.251383	FALSE	10	EMX2	protein_coding	2018	empty spiracles homeobox 2
ENSG00000110721	0.233514	0.493832	0.000434099	0.192331	0.00449643	FALSE	11	CHKA	protein_coding	1119	choline kinase alpha
ENSG00000124733	0.555251	0.851126	0.0373417	0.192246	0.164027	FALSE	6	MEA1	protein_coding	4201	male-enhanced antigen 1
ENSG00000149823	0.476318	0.660998	0.00415474	0.192238	0.030518	FALSE	11	VPS51	protein_coding	738	VPS51, GARP complex subunit
ENSG00000130165	0.498504	0.739301	0.0119426	0.191369	0.0703544	FALSE	19	ELOF1	protein_coding	84337	elongation factor 1 homolog
ENSG00000090263	0.491394	0.826162	0.047215	0.191282	0.19395	FALSE	7	MRPS33	protein_coding	51650	mitochondrial ribosomal protein S33
ENSG00000166200	0.329907	0.552963	0.00321564	0.190699	0.0247635	FALSE	15	COPS2	protein_coding	9318	COP9 signalosome subunit 2
ENSG00000132432	1.90218	2.07369	0.0547432	0.190355	0.216852	FALSE	7	SEC61G	protein_coding	23480	Sec61 translocon gamma subunit
ENSG00000111775	1.97108	2.13678	0.0711436	0.189746	0.257158	FALSE	12	COX6A1	protein_coding	1337	cytochrome c oxidase subunit 6A1
ENSG00000151726	0.049251	0.203651	1.84351e-19	0.18954	1.13999e-17	FALSE	4	ACSL1	protein_coding	2180	acyl-CoA synthetase long-chain family member 1
ENSG00000110711	0.332933	0.508726	0.00528953	0.189156	0.0371599	FALSE	11	AIP	protein_coding	9049	aryl hydrocarbon receptor interacting protein
ENSG00000140262	0.246985	0.432783	0.000800846	0.189009	0.00773652	FALSE	15	TCF12	protein_coding	6938	transcription factor 12
ENSG00000168118	0.574067	0.751433	0.0175729	0.188732	0.0947615	FALSE	1	RAB4A	protein_coding	5867	RAB4A, member RAS oncogene family
ENSG00000166965	0.146285	0.412642	0.00290866	0.188694	0.0227215	FALSE	15	RCCD1	protein_coding	91433	RCC1 domain containing 1
ENSG00000067704	0.280912	0.505069	0.0180395	0.188688	0.0965889	FALSE	1	IARS2	protein_coding	55699	isoleucyl-tRNA synthetase 2, mitochondrial
ENSG00000124249	0.0106404	0.224374	2.161e-08	0.188176	5.21655e-07	FALSE	20	KCNK15	protein_coding	60598	potassium two pore domain channel subfamily K member 15
ENSG00000115806	0.407342	0.694592	0.0260481	0.187838	0.127367	FALSE	2	GORASP2	protein_coding	26003	golgi reassembly stacking protein 2
ENSG00000183098	0.216213	0.445469	0.00573351	0.187574	0.0396053	FALSE	13	GPC6	protein_coding	10082	glypican 6
ENSG00000196924	0.238693	0.578229	0.0202752	0.187485	0.10534	FALSE	X	FLNA	protein_coding	2316	filamin A
ENSG00000245468	0.00925813	0.207742	6.22411e-19	0.187081	3.75885e-17	FALSE	4	RP11-367J11.3	lincRNA
ENSG00000167779	0.0261374	0.20788	2.69014e-16	0.186933	1.36182e-14	FALSE	12	IGFBP6	protein_coding	3489	insulin like growth factor binding protein 6
ENSG00000182165	0.121761	0.368755	0.00112841	0.186843	0.0101793	FALSE	7	TP53TG1	lincRNA	11257	TP53 target 1 (non-protein coding)
ENSG00000137563	0.773463	1.30464	0.103502	0.18661	0.324192	FALSE	8	GGH	protein_coding	8836	gamma-glutamyl hydrolase
ENSG00000136156	1.55499	3.00812	0.142367	0.18652	0.396394	FALSE	13	ITM2B	protein_coding	9445	integral membrane protein 2B
ENSG00000101974	0.0987513	0.289153	7.07189e-06	0.186432	0.000116292	FALSE	X	ATP11C	protein_coding	286410	ATPase phospholipid transporting 11C
ENSG00000168938	0.120183	0.637481	0.0193599	0.186374	0.102213	FALSE	5	PPIC	protein_coding	5480	peptidylprolyl isomerase C
ENSG00000122140	0.328903	0.526208	0.0158658	0.186146	0.0875984	FALSE	9	MRPS2	protein_coding	51116	mitochondrial ribosomal protein S2
ENSG00000165730	0.124927	0.308521	8.52544e-05	0.185555	0.0010856	FALSE	10	STOX1	protein_coding	219736	storkhead box 1
ENSG00000100209	0.140365	0.410888	0.000532708	0.18529	0.00538813	FALSE	22	HSCB	protein_coding	150274	HscB mitochondrial iron-sulfur cluster cochaperone
ENSG00000153774	1.09976	1.24435	0.0637444	0.18508	0.239989	FALSE	16	CFDP1	protein_coding	10428	craniofacial development protein 1
ENSG00000153347	0.0202208	0.277419	0.000616413	0.18486	0.00612086	FALSE	5	FAM81B	protein_coding	153643	family with sequence similarity 81 member B
ENSG00000136518	0.305973	0.541041	0.0464172	0.184599	0.191357	FALSE	3	ACTL6A	protein_coding	86	actin like 6A
ENSG00000175193	0.373807	0.641351	0.0240276	0.184319	0.119929	FALSE	3	PARL	protein_coding	55486	presenilin associated rhomboid like
ENSG00000113369	0.370849	0.614957	0.00698486	0.183022	0.0463279	FALSE	5	ARRDC3	protein_coding	57561	arrestin domain containing 3
ENSG00000107581	0.758866	0.839796	0.0739175	0.18279	0.262372	FALSE	10	EIF3A	protein_coding	8661	eukaryotic translation initiation factor 3 subunit A
ENSG00000189227	0.164292	0.311391	3.34169e-05	0.182682	0.000465717	FALSE	15	C15orf61	protein_coding	145853	chromosome 15 open reading frame 61
ENSG00000187051	0.637434	0.903897	0.0361178	0.182345	0.160325	FALSE	22	RPS19BP1	protein_coding	91582	ribosomal protein S19 binding protein 1
ENSG00000125651	0.37378	0.558427	0.0099664	0.182316	0.0615334	FALSE	19	GTF2F1	protein_coding	2962	general transcription factor IIF subunit 1
ENSG00000138495	0.604697	0.73963	0.0210473	0.1819	0.10803	FALSE	3	COX17	protein_coding	10063	COX17, cytochrome c oxidase copper chaperone
ENSG00000102225	0.786083	0.89729	0.029717	0.181864	0.140452	FALSE	X	CDK16	protein_coding	5127	cyclin dependent kinase 16
ENSG00000197157	0.385823	0.675576	0.0115518	0.181855	0.0687188	FALSE	7	SND1	protein_coding	27044	staphylococcal nuclease and tudor domain containing 1
ENSG00000144642	0.0109212	0.208373	1.59187e-10	0.181855	4.9816e-09	FALSE	3	RBMS3	protein_coding	27303	RNA binding motif single stranded interacting protein 3
ENSG00000069849	1.02512	1.14039	0.107183	0.181765	0.331103	FALSE	3	ATP1B3	protein_coding	483	ATPase Na+/K+ transporting subunit beta 3
ENSG00000065268	0.411978	0.597679	0.0118647	0.181529	0.0700161	FALSE	19	WDR18	protein_coding	57418	WD repeat domain 18
ENSG00000185475	0.295241	0.805692	0.0168055	0.181452	0.0913426	FALSE	11	TMEM179B	protein_coding	374395	transmembrane protein 179B
ENSG00000099800	1.03493	1.3545	0.0730171	0.181327	0.261063	FALSE	19	TIMM13	protein_coding	26517	translocase of inner mitochondrial membrane 13
ENSG00000169919	0.145503	0.370419	0.00128412	0.181109	0.0113613	FALSE	7	GUSB	protein_coding	2990	glucuronidase beta
ENSG00000130731	0.857007	1.04105	0.0510339	0.180846	0.206192	FALSE	16	C16orf13	protein_coding	84326	methyltransferase like 26
ENSG00000122986	0.0323227	0.267234	0.000107528	0.180798	0.0013267	FALSE	12	HVCN1	protein_coding	84329	hydrogen voltage gated channel 1
ENSG00000197061	1.94229	1.51034	0.0425022	0.180763	0.179812	FALSE	6	HIST1H4C	protein_coding	8364	histone cluster 1 H4 family member c
ENSG00000129682	0.316471	0.333151	0.00015822	0.180635	0.00185464	FALSE	X	FGF13	protein_coding	2258	fibroblast growth factor 13
ENSG00000171222	1.01109	1.28817	0.0972708	0.179611	0.311671	FALSE	20	SCAND1	protein_coding	51282	SCAN domain containing 1
ENSG00000136003	0.702893	1.19027	0.0908264	0.179481	0.29824	FALSE	12	ISCU	protein_coding	23479	iron-sulfur cluster assembly enzyme
ENSG00000154153	0.239053	0.511337	0.0105773	0.179387	0.0643674	FALSE	5	FAM134B	protein_coding	54463	reticulophagy regulator 1
ENSG00000115286	0.889554	0.958596	0.0510911	0.179327	0.206343	FALSE	19	NDUFS7	protein_coding	374291	NADH:ubiquinone oxidoreductase core subunit S7
ENSG00000119147	0.0316597	0.228268	5.02174e-07	0.179181	1.01091e-05	FALSE	2	C2orf40	protein_coding	84417	chromosome 2 open reading frame 40
ENSG00000106771	0.217456	0.398398	0.0081122	0.178573	0.0521586	FALSE	9	TMEM245	protein_coding	23731	transmembrane protein 245
ENSG00000105427	0.110403	0.34043	0.000412932	0.178561	0.00431177	FALSE	19	CNFN	protein_coding	84518	cornifelin
ENSG00000168710	0.445262	0.705947	0.0536417	0.178432	0.214024	FALSE	1	AHCYL1	protein_coding	10768	adenosylhomocysteinase like 1
ENSG00000155760	0.118676	0.303262	0.000160824	0.178377	0.00188303	FALSE	2	FZD7	protein_coding	8324	frizzled class receptor 7
ENSG00000164104	0.948435	1.00704	0.0390864	0.178144	0.169385	FALSE	4	HMGB2	protein_coding	3148	high mobility group box 2
ENSG00000135677	0.0993183	0.375509	0.000351136	0.178129	0.0037577	FALSE	12	GNS	protein_coding	2799	glucosamine (N-acetyl)-6-sulfatase
ENSG00000092758	0.191488	0.311075	0.000108047	0.178053	0.00133151	FALSE	20	COL9A3	protein_coding	1299	collagen type IX alpha 3 chain
ENSG00000167315	0.344085	0.761144	0.0192238	0.177744	0.101599	FALSE	18	ACAA2	protein_coding	10449	acetyl-CoA acyltransferase 2
ENSG00000229833	0.790525	0.915952	0.0788484	0.177685	0.27435	FALSE	19	PET100	protein_coding	100131801	PET100 homolog
ENSG00000144674	0.478277	0.703806	0.0158355	0.177534	0.0875446	FALSE	3	GOLGA4	protein_coding	2803	golgin A4
ENSG00000138668	1.01509	0.985197	0.0594029	0.177402	0.228522	FALSE	4	HNRNPD	protein_coding	3184	heterogeneous nuclear ribonucleoprotein D
ENSG00000179862	0.0850501	0.373796	0.00102319	0.17739	0.00941755	FALSE	1	CITED4	protein_coding	163732	Cbp/p300 interacting transactivator with Glu/Asp rich carboxy-terminal domain 4
ENSG00000167671	0.283805	0.499641	0.00174621	0.177218	0.0148055	FALSE	19	UBXN6	protein_coding	80700	UBX domain protein 6
ENSG00000161013	0.206805	0.363186	0.00152138	0.176908	0.0131586	FALSE	5	MGAT4B	protein_coding	11282	mannosyl (alpha-1,3-)-glycoprotein beta-1,4-N-acetylglucosaminyltransferase, isozyme B
ENSG00000100345	0.0942099	0.285872	1.93712e-06	0.176821	3.58944e-05	FALSE	22	MYH9	protein_coding	4627	myosin heavy chain 9
ENSG00000136717	0.319211	0.429656	0.00929427	0.176725	0.0584543	FALSE	2	BIN1	protein_coding	274	bridging integrator 1
ENSG00000170558	0.752709	1.20191	0.170273	0.176602	0.437997	FALSE	18	CDH2	protein_coding	1000	cadherin 2
ENSG00000031698	0.797203	0.816189	0.0290675	0.176336	0.138229	FALSE	1	SARS	protein_coding	6301	seryl-tRNA synthetase
ENSG00000178695	0.0650872	0.225709	6.6191e-11	0.176045	2.17001e-09	FALSE	13	KCTD12	protein_coding	115207	potassium channel tetramerization domain containing 12
ENSG00000169964	0.125547	0.423099	0.000642977	0.175995	0.00635409	FALSE	3	TMEM42	protein_coding	131616	transmembrane protein 42
ENSG00000141959	0.437097	0.672503	0.125677	0.175694	0.366318	FALSE	21	PFKL	protein_coding	5211	phosphofructokinase, liver type
ENSG00000163430	0.246191	0.788084	0.111623	0.175115	0.339902	FALSE	3	FSTL1	protein_coding	11167	follistatin like 1
ENSG00000178449	0.444318	0.809136	0.065705	0.174498	0.244695	FALSE	12	COX14	protein_coding	84987	COX14, cytochrome c oxidase assembly factor
ENSG00000129083	0.364004	0.6134	0.0155747	0.174058	0.0864094	FALSE	11	COPB1	protein_coding	1315	coatomer protein complex subunit beta 1
ENSG00000213930	0.160591	0.406978	0.00689886	0.173955	0.0458459	FALSE	9	GALT	protein_coding	2592	galactose-1-phosphate uridylyltransferase
ENSG00000175634	0.1738	0.374974	0.000133895	0.173866	0.0016041	FALSE	11	RPS6KB2	protein_coding	6199	ribosomal protein S6 kinase B2
ENSG00000075618	1.29304	1.38866	0.178024	0.173476	0.448621	FALSE	7	FSCN1	protein_coding	6624	fascin actin-bundling protein 1
ENSG00000119782	0.477528	0.426183	0.00712262	0.17338	0.0470603	FALSE	2	FKBP1B	protein_coding	2281	FK506 binding protein 1B
ENSG00000167965	0.301577	0.532691	0.0053875	0.173375	0.0376536	FALSE	16	MLST8	protein_coding	64223	MTOR associated protein, LST8 homolog
ENSG00000143776	0.330146	0.453374	0.00504696	0.173366	0.0357721	FALSE	1	CDC42BPA	protein_coding	8476	CDC42 binding protein kinase alpha
ENSG00000120805	0.289463	0.680487	0.0356827	0.173267	0.158902	FALSE	12	ARL1	protein_coding	400	ADP ribosylation factor like GTPase 1
ENSG00000198937	0.753687	1.0399	0.0624225	0.173232	0.236564	FALSE	6	CCDC167	protein_coding	154467	coiled-coil domain containing 167
ENSG00000262814	0.510707	0.697557	0.0215382	0.173094	0.109785	FALSE	17	MRPL12	protein_coding	6182	mitochondrial ribosomal protein L12
ENSG00000143771	0.44756	0.71957	0.0319842	0.172886	0.147522	FALSE	1	CNIH4	protein_coding	29097	cornichon family AMPA receptor auxiliary protein 4
ENSG00000087076	0.122289	0.582075	0.0273049	0.172607	0.131704	FALSE	19	HSD17B14	protein_coding	51171	hydroxysteroid 17-beta dehydrogenase 14
ENSG00000137815	1.36717	1.37083	0.0926485	0.172585	0.301824	FALSE	15	RTF1	protein_coding	23168	RTF1 homolog, Paf1/RNA polymerase II complex component
ENSG00000165283	0.769908	1.13088	0.077133	0.172379	0.270048	FALSE	9	STOML2	protein_coding	30968	stomatin like 2
ENSG00000117385	0.112398	0.311771	4.31475e-05	0.172194	0.000588619	FALSE	1	P3H1	protein_coding	64175	prolyl 3-hydroxylase 1
ENSG00000111832	1.08935	1.36207	0.110937	0.172144	0.338475	FALSE	6	RWDD1	protein_coding	51389	RWD domain containing 1
ENSG00000254402	0.20452	0.365357	0.00163	0.171859	0.0139809	FALSE	8	LRRC24	protein_coding	441381	leucine rich repeat containing 24
ENSG00000197702	0.0662876	0.2677	6.72565e-05	0.171833	0.00087256	FALSE	11	PARVA	protein_coding	55742	parvin alpha
ENSG00000109083	0.369968	0.655147	0.0539551	0.171813	0.214636	FALSE	17	IFT20	protein_coding	90410	intraflagellar transport 20
ENSG00000116005	0.208653	0.430183	0.00277391	0.171685	0.0218174	FALSE	2	PCYOX1	protein_coding	51449	prenylcysteine oxidase 1
ENSG00000142168	1.7755	2.36395	0.206919	0.171617	0.487088	FALSE	21	SOD1	protein_coding	6647	superoxide dismutase 1
ENSG00000095794	0.226547	0.530156	0.0196851	0.171508	0.103507	FALSE	10	CREM	protein_coding	1390	cAMP responsive element modulator
ENSG00000130813	0.152262	0.45742	0.00581996	0.171348	0.0401488	FALSE	19	C19orf66	protein_coding	55337	chromosome 19 open reading frame 66
ENSG00000086598	1.17845	1.74329	0.123748	0.171188	0.362553	FALSE	12	TMED2	protein_coding	10959	transmembrane p24 trafficking protein 2
ENSG00000123094	0.0564623	0.320358	0.000890984	0.170998	0.00843372	FALSE	12	RASSF8	protein_coding	11228	Ras association domain family member 8
ENSG00000172428	1.34291	1.58912	0.0351715	0.17092	0.157441	FALSE	2	MYEOV2	protein_coding	150678	COP9 signalosome subunit 9
ENSG00000157600	0.060926	0.235835	1.71327e-06	0.170547	3.20524e-05	FALSE	X	TMEM164	protein_coding	84187	transmembrane protein 164
ENSG00000088992	0.0191951	0.20485	9.1997e-10	0.170543	2.61004e-08	FALSE	12	TESC	protein_coding	54997	tescalcin
ENSG00000267100	0.486577	0.735585	0.0580763	0.169913	0.225811	FALSE	19	ILF3-AS1	lincRNA	147727	ILF3 antisense RNA 1 (head to head)
ENSG00000120875	0.419533	0.303811	1.43824e-05	0.169831	0.000224701	FALSE	8	DUSP4	protein_coding	1846	dual specificity phosphatase 4
ENSG00000179526	0.386595	0.649953	0.0130105	0.168995	0.0752713	FALSE	8	SHARPIN	protein_coding	81858	SHANK associated RH domain interactor
ENSG00000257103	0.718854	1.0105	0.0533094	0.168968	0.213052	FALSE	19	LSM14A	protein_coding	26065	LSM14A, mRNA processing body assembly factor
ENSG00000167969	0.204658	0.423271	0.000684557	0.168944	0.00670087	FALSE	16	ECI1	protein_coding	1632	enoyl-CoA delta isomerase 1
ENSG00000239467	0.0460521	0.281169	2.95321e-05	0.168699	0.000417206	FALSE	2	AC007405.6	lincRNA
ENSG00000111481	0.682848	1.0922	0.0610138	0.168242	0.232935	FALSE	12	COPZ1	protein_coding	22818	coatomer protein complex subunit zeta 1
ENSG00000167004	0.953679	1.59463	0.144999	0.168239	0.400698	FALSE	15	PDIA3	protein_coding	2923	protein disulfide isomerase family A member 3
ENSG00000108387	0.190065	0.266168	0.000249112	0.168085	0.00276955	FALSE	17	2018-09-04	protein_coding	5414	septin 4
ENSG00000170043	1.04819	1.29146	0.167146	0.167933	0.433163	FALSE	17	TRAPPC1	protein_coding	58485	trafficking protein particle complex 1
ENSG00000155957	0.280852	0.677395	0.0257973	0.167838	0.126611	FALSE	12	TMBIM4	protein_coding	51643	transmembrane BAX inhibitor motif containing 4
ENSG00000140836	0.0930845	0.234665	4.10037e-07	0.167221	8.48588e-06	FALSE	16	ZFHX3	protein_coding	463	zinc finger homeobox 3
ENSG00000137497	0.273835	0.421638	0.00281468	0.167	0.0220373	FALSE	11	NUMA1	protein_coding	4926	nuclear mitotic apparatus protein 1
ENSG00000211450	1.08461	1.34364	0.1383	0.166874	0.389374	FALSE	11	C11orf31	protein_coding	280636	selenoprotein H
ENSG00000170456	0.201508	0.362408	0.00132558	0.166337	0.0116803	FALSE	12	DENND5B	protein_coding	160518	DENN domain containing 5B
ENSG00000124942	0.0534385	0.338133	0.000967973	0.165919	0.0090274	FALSE	11	AHNAK	protein_coding	79026	AHNAK nucleoprotein
ENSG00000250722	0.290936	0.965188	0.104387	0.165868	0.325683	FALSE	5	SEPP1	protein_coding	6414	selenoprotein P
ENSG00000159461	0.159503	0.425043	0.00125526	0.165468	0.0111654	FALSE	16	AMFR	protein_coding	267	autocrine motility factor receptor
ENSG00000135766	0.435088	0.716819	0.0561666	0.165103	0.220477	FALSE	1	EGLN1	protein_coding	54583	egl-9 family hypoxia inducible factor 1
ENSG00000135930	0.428742	0.642962	0.0262819	0.164998	0.128025	FALSE	2	EIF4E2	protein_coding	9470	eukaryotic translation initiation factor 4E family member 2
ENSG00000109103	0.414527	0.717679	0.0548488	0.164484	0.217187	FALSE	17	UNC119	protein_coding	9094	unc-119 lipid binding chaperone
ENSG00000198818	0.325039	0.728905	0.0386748	0.164335	0.168166	FALSE	6	SFT2D1	protein_coding	113402	SFT2 domain containing 1
ENSG00000168589	0.0327085	0.289299	5.93755e-05	0.164095	0.000777149	FALSE	16	DYNLRB2	protein_coding	83657	dynein light chain roadblock-type 2
ENSG00000051825	0.14718	0.297496	3.78205e-05	0.163873	0.000522855	FALSE	12	MPHOSPH9	protein_coding	10198	M-phase phosphoprotein 9
ENSG00000163386	0.224437	0.443448	0.00996857	0.163761	0.0615334	FALSE	NA	NA	NA
ENSG00000113048	0.25722	0.408558	0.00152838	0.163408	0.013208	FALSE	5	MRPS27	protein_coding	23107	mitochondrial ribosomal protein S27
ENSG00000129158	0.265361	0.382785	0.00111403	0.163263	0.0101273	FALSE	11	SERGEF	protein_coding	26297	secretion regulating guanine nucleotide exchange factor
ENSG00000101193	0.236717	0.435714	0.0116206	0.163248	0.0689292	FALSE	20	GID8	protein_coding	54994	GID complex subunit 8 homolog
ENSG00000108270	0.237833	0.307036	0.000198702	0.163127	0.0022699	FALSE	NA	NA	NA
ENSG00000090266	1.55178	1.72799	0.202682	0.163048	0.482414	FALSE	7	NDUFB2	protein_coding	4708	NADH:ubiquinone oxidoreductase subunit B2
ENSG00000177469	0.0293921	0.29351	0.000113782	0.162935	0.00139386	FALSE	17	PTRF	protein_coding	284119	caveolae associated protein 1
ENSG00000119383	0.228122	0.404393	0.00258537	0.162812	0.0205384	FALSE	9	PPP2R4	protein_coding	5524	protein phosphatase 2 phosphatase activator
ENSG00000137876	1.42516	1.67682	0.326868	0.162659	0.612855	FALSE	15	RSL24D1	protein_coding	51187	ribosomal L24 domain containing 1
ENSG00000173511	0.212991	0.394186	0.0164096	0.16257	0.0896625	FALSE	11	VEGFB	protein_coding	7423	vascular endothelial growth factor B
ENSG00000105197	0.296013	0.468889	0.0195033	0.162562	0.102865	FALSE	19	TIMM50	protein_coding	92609	translocase of inner mitochondrial membrane 50
ENSG00000166352	0.358583	0.626132	0.0553476	0.162431	0.218336	FALSE	11	C11orf74	protein_coding	119710	chromosome 11 open reading frame 74
ENSG00000119013	0.86007	1.20528	0.0979717	0.162261	0.313237	FALSE	2	NDUFB3	protein_coding	4709	NADH:ubiquinone oxidoreductase subunit B3
ENSG00000173141	0.885885	1.29897	0.199407	0.162125	0.478123	FALSE	13	MRPL57	protein_coding	78988	mitochondrial ribosomal protein L57
ENSG00000167874	0.025487	0.170999	1.70657e-14	0.162053	7.49947e-13	FALSE	17	TMEM88	protein_coding	92162	transmembrane protein 88
ENSG00000102547	0.103015	0.262238	2.33701e-05	0.161937	0.000341517	FALSE	13	CAB39L	protein_coding	81617	calcium binding protein 39 like
ENSG00000147257	0.039082	0.21695	6.74468e-06	0.161703	0.000111622	FALSE	X	GPC3	protein_coding	2719	glypican 3
ENSG00000171451	0.104526	0.268478	0.00250991	0.161678	0.0200473	FALSE	18	DSEL	protein_coding	92126	dermatan sulfate epimerase-like
ENSG00000136861	0.217943	0.340737	0.00115526	0.161672	0.0104104	FALSE	9	CDK5RAP2	protein_coding	55755	CDK5 regulatory subunit associated protein 2
ENSG00000170892	0.710238	0.987645	0.0888933	0.161501	0.294422	FALSE	19	TSEN34	protein_coding	79042	tRNA splicing endonuclease subunit 34
ENSG00000110660	0.0406241	0.188238	2.10285e-09	0.161461	5.69978e-08	FALSE	11	SLC35F2	protein_coding	54733	solute carrier family 35 member F2
ENSG00000123066	0.225713	0.2807	1.78155e-05	0.161454	0.000268793	FALSE	12	MED13L	protein_coding	23389	mediator complex subunit 13 like
ENSG00000110696	1.52412	1.88217	0.0471621	0.161325	0.193863	FALSE	11	C11orf58	protein_coding	10944	chromosome 11 open reading frame 58
ENSG00000110422	0.0551461	0.212023	4.442e-08	0.161133	1.02385e-06	FALSE	11	HIPK3	protein_coding	10114	homeodomain interacting protein kinase 3
ENSG00000139219	0.0974946	0.320081	9.00098e-05	0.160755	0.00113496	FALSE	12	COL2A1	protein_coding	1280	collagen type II alpha 1 chain
ENSG00000131771	0.0666183	0.284256	0.000659442	0.160744	0.0064796	FALSE	17	PPP1R1B	protein_coding	84152	protein phosphatase 1 regulatory inhibitor subunit 1B
ENSG00000130037	0.0273899	0.251071	9.10101e-06	0.160679	0.000147314	FALSE	12	KCNA5	protein_coding	3741	potassium voltage-gated channel subfamily A member 5
ENSG00000131269	0.117038	0.303268	5.5642e-06	0.160133	9.34334e-05	FALSE	X	ABCB7	protein_coding	22	ATP binding cassette subfamily B member 7
ENSG00000065911	0.273754	0.405106	0.0140466	0.159925	0.0801877	FALSE	2	MTHFD2	protein_coding	10797	methylenetetrahydrofolate dehydrogenase (NADP+ dependent) 2, methenyltetrahydrofolate cyclohydrolase
ENSG00000105819	0.412879	0.619896	0.0278567	0.159674	0.133554	FALSE	7	PMPCB	protein_coding	9512	peptidase, mitochondrial processing beta subunit
ENSG00000164972	0.0667929	0.303872	0.0302673	0.159572	0.142272	FALSE	9	C9orf24	protein_coding	84688	chromosome 9 open reading frame 24
ENSG00000161677	0.225315	0.335122	0.000118072	0.159362	0.00144299	FALSE	19	JOSD2	protein_coding	126119	Josephin domain containing 2
ENSG00000115290	0.0515745	0.210963	2.4407e-05	0.159179	0.000354004	FALSE	2	GRB14	protein_coding	2888	growth factor receptor bound protein 14
ENSG00000102103	0.496231	0.584986	0.0390247	0.15899	0.169189	FALSE	X	PQBP1	protein_coding	10084	polyglutamine binding protein 1
ENSG00000103351	0.264741	0.561311	0.00950705	0.158887	0.059611	FALSE	16	CLUAP1	protein_coding	23059	clusterin associated protein 1
ENSG00000143486	0.107052	0.334655	0.00247622	0.158841	0.0198078	FALSE	1	EIF2D	protein_coding	1939	eukaryotic translation initiation factor 2D
ENSG00000055950	0.596916	0.92009	0.045722	0.15843	0.189627	FALSE	10	MRPL43	protein_coding	84545	mitochondrial ribosomal protein L43
ENSG00000187193	0.197193	0.530376	0.594875	0.15839	0.808794	FALSE	16	MT1X	protein_coding	4501	metallothionein 1X
ENSG00000198467	0.0368968	0.232237	4.60448e-06	0.158352	7.88565e-05	FALSE	9	TPM2	protein_coding	7169	tropomyosin 2 (beta)
ENSG00000148291	0.264894	0.455904	0.00551898	0.158214	0.038452	FALSE	9	SURF2	protein_coding	6835	surfeit 2
ENSG00000205302	0.448811	0.682228	0.0254108	0.157837	0.12508	FALSE	5	SNX2	protein_coding	6643	sorting nexin 2
ENSG00000177133	0.0435408	0.256653	0.00195276	0.157785	0.0162499	FALSE	1	LINC00982	antisense	440556	long intergenic non-protein coding RNA 982
ENSG00000105185	0.964103	0.982856	0.0961609	0.157614	0.308785	FALSE	19	PDCD5	protein_coding	9141	programmed cell death 5
ENSG00000254427	0.0999816	0.328729	0.000843371	0.157512	0.00807931	FALSE	11	RP11-430H10.1	lincRNA	101928812	uncharacterized LOC101928812
ENSG00000107758	0.439651	0.44943	0.00401813	0.157462	0.0296819	FALSE	10	PPP3CB	protein_coding	5532	protein phosphatase 3 catalytic subunit beta
ENSG00000123119	0.0397671	0.168297	2.0216e-14	0.156486	8.84622e-13	FALSE	8	NECAB1	protein_coding	64168	N-terminal EF-hand calcium binding protein 1
ENSG00000119862	0.156216	0.30551	0.000264642	0.156483	0.00291671	FALSE	2	LGALSL	protein_coding	29094	galectin like
ENSG00000116670	0.781894	0.818606	0.067329	0.156482	0.248058	FALSE	1	MAD2L2	protein_coding	10459	mitotic arrest deficient 2 like 2
ENSG00000128928	0.184591	0.471368	0.00452662	0.156354	0.0326669	FALSE	15	IVD	protein_coding	3712	isovaleryl-CoA dehydrogenase
ENSG00000120992	0.617554	0.720828	0.0653905	0.156238	0.244051	FALSE	8	LYPLA1	protein_coding	10434	lysophospholipase I
ENSG00000161203	1.65835	1.80502	0.237071	0.15611	0.523911	FALSE	3	AP2M1	protein_coding	1173	adaptor related protein complex 2 mu 1 subunit
ENSG00000168646	0.0932766	0.347584	0.0005702	0.155723	0.00570035	FALSE	17	AXIN2	protein_coding	8313	axin 2
ENSG00000125355	0.00629298	0.16053	1.61168e-25	0.155625	1.38698e-23	FALSE	X	TMEM255A	protein_coding	55026	transmembrane protein 255A
ENSG00000172340	0.127983	0.441174	0.0058268	0.155588	0.0401691	FALSE	3	SUCLG2	protein_coding	8801	succinate-CoA ligase GDP-forming beta subunit
ENSG00000198876	0.207646	0.394501	0.00253409	0.155289	0.0202238	FALSE	9	DCAF12	protein_coding	25853	DDB1 and CUL4 associated factor 12
ENSG00000175756	1.13353	1.40926	0.0598718	0.15506	0.229765	FALSE	1	AURKAIP1	protein_coding	54998	aurora kinase A interacting protein 1
ENSG00000184779	0.0588001	0.215404	1.07072e-07	0.155059	2.36268e-06	FALSE	NA	NA	NA
ENSG00000135047	0.176367	0.588507	0.0770166	0.15496	0.269977	FALSE	9	CTSL	protein_coding	1514	cathepsin L
ENSG00000175854	0.230312	0.582333	0.0553181	0.154164	0.218336	FALSE	9	SWI5	protein_coding	375757	SWI5 homologous recombination repair protein
ENSG00000139343	1.25309	1.2303	0.10367	0.154016	0.324326	FALSE	12	SNRPF	protein_coding	6636	small nuclear ribonucleoprotein polypeptide F
ENSG00000136888	1.84093	2.05829	0.140032	0.153946	0.392325	FALSE	9	ATP6V1G1	protein_coding	9550	ATPase H+ transporting V1 subunit G1
ENSG00000010361	0.243112	0.398955	0.00310359	0.153881	0.0240441	FALSE	19	FUZ	protein_coding	80199	fuzzy planar cell polarity protein
ENSG00000135506	0.432035	0.671495	0.08963	0.153816	0.29525	FALSE	12	OS9	protein_coding	10956	OS9, endoplasmic reticulum lectin
ENSG00000142227	0.268891	0.844538	0.120517	0.153769	0.356544	FALSE	19	EMP3	protein_coding	2014	epithelial membrane protein 3
ENSG00000182195	0.460283	0.536496	0.0245004	0.15374	0.121583	FALSE	X	LDOC1	protein_coding	23641	LDOC1, regulator of NFKB signaling
ENSG00000116209	1.2895	1.77681	0.0936625	0.153688	0.303785	FALSE	1	TMEM59	protein_coding	9528	transmembrane protein 59
ENSG00000205981	0.548907	0.732432	0.0992614	0.153553	0.31638	FALSE	3	DNAJC19	protein_coding	131118	DnaJ heat shock protein family (Hsp40) member C19
ENSG00000099385	0.289294	0.563687	0.0192768	0.153445	0.101827	FALSE	16	BCL7C	protein_coding	9274	BCL tumor suppressor 7C
ENSG00000116014	0.0536075	0.292086	0.000129265	0.15339	0.00156314	FALSE	19	KISS1R	protein_coding	84634	KISS1 receptor
ENSG00000197530	0.223597	0.483551	0.0320353	0.153272	0.147626	FALSE	1	MIB2	protein_coding	142678	mindbomb E3 ubiquitin protein ligase 2
ENSG00000106624	0.0989111	0.364839	0.00191715	0.153124	0.0160052	FALSE	7	AEBP1	protein_coding	165	AE binding protein 1
ENSG00000138795	0.292172	0.241472	2.8403e-05	0.153095	0.000405135	FALSE	4	LEF1	protein_coding	51176	lymphoid enhancer binding factor 1
ENSG00000084092	0.23685	0.36592	0.00629913	0.153033	0.0427686	FALSE	4	NOA1	protein_coding	84273	nitric oxide associated 1
ENSG00000184489	0.160473	0.293485	0.00017797	0.152988	0.00206042	FALSE	8	PTP4A3	protein_coding	11156	protein tyrosine phosphatase type IVA, member 3
ENSG00000164919	2.08702	2.21313	0.182314	0.152897	0.453895	FALSE	8	COX6C	protein_coding	1345	cytochrome c oxidase subunit 6C
ENSG00000163660	0.41651	0.64915	0.0411425	0.15283	0.175715	FALSE	3	CCNL1	protein_coding	57018	cyclin L1
ENSG00000130511	0.702134	0.839277	0.0673123	0.152789	0.248058	FALSE	19	SSBP4	protein_coding	170463	single stranded DNA binding protein 4
ENSG00000152061	0.0702605	0.18125	8.55813e-11	0.152442	2.77924e-09	FALSE	1	RABGAP1L	protein_coding	9910	RAB GTPase activating protein 1 like
ENSG00000203950	0.641739	0.806077	0.120174	0.152145	0.355825	FALSE	X	FAM127B	protein_coding	26071	retrotransposon Gag like 8A
ENSG00000113732	0.842576	1.39326	0.0916206	0.152046	0.30018	FALSE	5	ATP6V0E1	protein_coding	8992	ATPase H+ transporting V0 subunit e1
ENSG00000108828	0.312125	0.387052	0.00803647	0.152007	0.051838	FALSE	17	VAT1	protein_coding	10493	vesicle amine transport 1
ENSG00000105220	0.500481	0.590325	0.0201763	0.151987	0.104967	FALSE	19	GPI	protein_coding	2821	glucose-6-phosphate isomerase
ENSG00000130520	1.41683	1.51747	0.0637877	0.151625	0.23999	FALSE	19	LSM4	protein_coding	25804	LSM4 homolog, U6 small nuclear RNA and mRNA degradation associated
ENSG00000051620	0.5186	0.676804	0.0210346	0.151604	0.108018	FALSE	6	HEBP2	protein_coding	23593	heme binding protein 2
ENSG00000177283	0.037225	0.160666	4.14376e-19	0.151574	2.51721e-17	FALSE	10	FZD8	protein_coding	8325	frizzled class receptor 8
ENSG00000101084	0.576614	0.840656	0.0883123	0.151499	0.29372	FALSE	20	C20orf24	protein_coding	55969	chromosome 20 open reading frame 24
ENSG00000264247	0.156385	0.31274	0.00477425	0.151417	0.0341438	FALSE	18	LINC00909	lincRNA	400657	long intergenic non-protein coding RNA 909
ENSG00000257815	0.11986	0.310055	0.000452875	0.15135	0.00465821	FALSE	12	RP11-611E13.2	antisense	101928062	long intergenic non-protein coding RNA 1481
ENSG00000167693	0.145021	0.329735	0.00101861	0.151299	0.0093921	FALSE	17	NXN	protein_coding	64359	nucleoredoxin
ENSG00000182247	0.343678	0.545486	0.0386683	0.151037	0.168166	FALSE	3	UBE2E2	protein_coding	7325	ubiquitin conjugating enzyme E2 E2
ENSG00000170266	0.175523	0.485167	0.0105659	0.150587	0.0643674	FALSE	3	GLB1	protein_coding	2720	galactosidase beta 1
ENSG00000259594	0.237143	0.451618	0.0122554	0.150561	0.0717877	FALSE	15	CTD-2034I4.2	lincRNA
ENSG00000141232	0.257395	0.580139	0.0462996	0.150356	0.190949	FALSE	17	TOB1	protein_coding	10140	transducer of ERBB2, 1
ENSG00000182985	0.60664	0.591332	0.029531	0.150009	0.139701	FALSE	11	CADM1	protein_coding	23705	cell adhesion molecule 1
ENSG00000055211	0.427761	0.893334	0.0865009	0.1499	0.289749	FALSE	6	GINM1	protein_coding	116254	glycoprotein integral membrane 1
ENSG00000176454	0.166415	0.280341	0.00028796	0.149764	0.00314019	FALSE	15	LPCAT4	protein_coding	254531	lysophosphatidylcholine acyltransferase 4
ENSG00000160201	1.21343	1.32632	0.161006	0.149494	0.425431	FALSE	21	U2AF1	protein_coding	7307	U2 small nuclear RNA auxiliary factor 1
ENSG00000005339	0.255581	0.354119	0.00124721	0.149461	0.0111226	FALSE	16	CREBBP	protein_coding	1387	CREB binding protein
ENSG00000128185	0.542139	0.8158	0.050213	0.149378	0.203353	FALSE	22	DGCR6L	protein_coding	85359	DiGeorge syndrome critical region gene 6 like
ENSG00000047457	0.00611641	0.173384	2.60018e-08	0.149216	6.17288e-07	FALSE	3	CP	protein_coding	1356	ceruloplasmin
ENSG00000116754	1.07887	1.13451	0.12697	0.149138	0.369164	FALSE	1	SRSF11	protein_coding	9295	serine and arginine rich splicing factor 11
ENSG00000154639	1.37724	1.1804	0.193961	0.148804	0.470195	FALSE	21	CXADR	protein_coding	1525	coxsackie virus and adenovirus receptor
ENSG00000088881	0.0692231	0.241403	0.000147514	0.1485	0.00175504	FALSE	20	EBF4	protein_coding	57593	early B-cell factor 4
ENSG00000115380	0.00548207	0.170052	3.5599e-13	0.148464	1.41943e-11	FALSE	2	EFEMP1	protein_coding	2202	EGF containing fibulin like extracellular matrix protein 1
ENSG00000075624	4.82851	4.81809	0.166601	0.148346	0.432067	FALSE	7	ACTB	protein_coding	60	actin beta
ENSG00000165704	0.217181	0.22673	4.2972e-05	0.147396	0.000587	FALSE	X	HPRT1	protein_coding	3251	hypoxanthine phosphoribosyltransferase 1
ENSG00000100911	0.336211	0.578885	0.0486299	0.147245	0.198813	FALSE	14	PSME2	protein_coding	5721	proteasome activator subunit 2
ENSG00000124440	0.235504	0.576457	0.0263039	0.147226	0.128072	FALSE	19	HIF3A	protein_coding	64344	hypoxia inducible factor 3 alpha subunit
ENSG00000140682	0.114839	0.359727	0.00291232	0.147042	0.0227328	FALSE	16	TGFB1I1	protein_coding	7041	transforming growth factor beta 1 induced transcript 1
ENSG00000113368	0.434293	0.448439	0.0673079	0.147013	0.248058	FALSE	5	LMNB1	protein_coding	4001	lamin B1
ENSG00000204070	0.175902	0.417181	0.0213902	0.14668	0.109193	FALSE	20	SYS1	protein_coding	90196	SYS1, golgi trafficking protein
ENSG00000133818	0.232888	0.361246	0.00202894	0.1465	0.0167757	FALSE	11	RRAS2	protein_coding	22800	related RAS viral (r-ras) oncogene homolog 2
ENSG00000125851	0.0594759	0.1799	2.36183e-06	0.146482	4.33225e-05	FALSE	20	PCSK2	protein_coding	5126	proprotein convertase subtilisin/kexin type 2
ENSG00000247809	0.0241014	0.205609	4.45487e-07	0.146384	9.09199e-06	FALSE	15	NR2F2-AS1	antisense	644192	NR2F2 antisense RNA 1
ENSG00000103994	0.344692	0.503648	0.0218778	0.146342	0.111187	FALSE	15	ZNF106	protein_coding	64397	zinc finger protein 106
ENSG00000147684	1.26356	1.33761	0.123511	0.146313	0.362475	FALSE	8	NDUFB9	protein_coding	4715	NADH:ubiquinone oxidoreductase subunit B9
ENSG00000159348	0.137326	0.307751	0.00169881	0.146213	0.014463	FALSE	1	CYB5R1	protein_coding	51706	cytochrome b5 reductase 1
ENSG00000214274	0.0545819	0.248472	1.15771e-05	0.146177	0.000184217	FALSE	14	ANG	protein_coding	283	angiogenin
ENSG00000179950	0.962026	1.23416	0.159998	0.146154	0.424319	FALSE	8	PUF60	protein_coding	22827	poly(U) binding splicing factor 60
ENSG00000093072	0.0482214	0.218696	4.93817e-05	0.1459	0.000662292	FALSE	22	CECR1	protein_coding	51816	adenosine deaminase 2
ENSG00000232119	0.552769	0.522283	0.0340279	0.145718	0.153856	FALSE	X	MCTS1	protein_coding	28985	MCTS1, re-initiation and release factor
ENSG00000180694	0.0573871	0.264559	7.1868e-05	0.145637	0.000926567	FALSE	8	TMEM64	protein_coding	169200	transmembrane protein 64
ENSG00000104960	1.40828	1.39524	0.239262	0.145319	0.526723	FALSE	19	PTOV1	protein_coding	53635	prostate tumor overexpressed 1
ENSG00000008513	0.197848	0.301062	0.000370232	0.144839	0.00393352	FALSE	8	ST3GAL1	protein_coding	6482	ST3 beta-galactoside alpha-2,3-sialyltransferase 1
ENSG00000105393	0.485228	0.601064	0.0172138	0.144807	0.0932672	FALSE	19	BABAM1	protein_coding	29086	BRISC and BRCA1 A complex member 1
ENSG00000104341	0.650606	1.0771	0.139464	0.144742	0.391582	FALSE	8	LAPTM4B	protein_coding	55353	lysosomal protein transmembrane 4 beta
ENSG00000148730	0.364244	0.459793	0.0108714	0.144638	0.0657935	FALSE	10	EIF4EBP2	protein_coding	1979	eukaryotic translation initiation factor 4E binding protein 2
ENSG00000214078	0.438872	0.660463	0.0310026	0.144631	0.144543	FALSE	20	CPNE1	protein_coding	8904	copine 1
ENSG00000196998	0.199215	0.355479	0.00133096	0.144545	0.0117077	FALSE	X	WDR45	protein_coding	11152	WD repeat domain 45
ENSG00000175482	0.138233	0.363628	0.0115957	0.144388	0.0688891	FALSE	11	POLD4	protein_coding	57804	DNA polymerase delta 4, accessory subunit
ENSG00000114573	0.333108	0.346685	0.0113446	0.144206	0.0677987	FALSE	3	ATP6V1A	protein_coding	523	ATPase H+ transporting V1 subunit A
ENSG00000171729	0.0464639	0.252814	2.11405e-05	0.144176	0.000314127	FALSE	1	TMEM51	protein_coding	55092	transmembrane protein 51
ENSG00000176894	0.367054	0.636114	0.0375407	0.144172	0.164621	FALSE	12	PXMP2	protein_coding	5827	peroxisomal membrane protein 2
ENSG00000131378	0.0330888	0.172711	5.38883e-10	0.144079	1.55884e-08	FALSE	3	RFTN1	protein_coding	23180	raftlin, lipid raft linker 1
ENSG00000153391	0.151868	0.289696	0.00187037	0.143639	0.0156992	FALSE	18	INO80C	protein_coding	125476	INO80 complex subunit C
ENSG00000128272	0.920119	1.13946	0.192905	0.143415	0.468914	FALSE	22	ATF4	protein_coding	468	activating transcription factor 4
ENSG00000125656	0.585896	0.768057	0.0743409	0.143391	0.263368	FALSE	19	CLPP	protein_coding	8192	caseinolytic mitochondrial matrix peptidase proteolytic subunit
ENSG00000152580	0.139183	0.502265	0.0184592	0.143178	0.098506	FALSE	3	IGSF10	protein_coding	285313	immunoglobulin superfamily member 10
ENSG00000164754	0.746837	0.907892	0.10456	0.14317	0.325924	FALSE	8	RAD21	protein_coding	5885	RAD21 cohesin complex component
ENSG00000169727	0.417853	0.570173	0.0582351	0.143083	0.226159	FALSE	17	GPS1	protein_coding	2873	G protein pathway suppressor 1
ENSG00000120438	1.15958	1.01946	0.170218	0.143009	0.437997	FALSE	6	TCP1	protein_coding	6950	t-complex 1
ENSG00000204052	0.100561	0.293091	0.000849515	0.142921	0.00813063	FALSE	6	LRRC73	protein_coding	221424	leucine rich repeat containing 73
ENSG00000160075	1.0918	1.39726	0.14753	0.142335	0.405059	FALSE	1	SSU72	protein_coding	29101	SSU72 homolog, RNA polymerase II CTD phosphatase
ENSG00000160953	0.401182	0.483356	0.0143165	0.142296	0.081458	FALSE	19	MUM1	protein_coding	84939	melanoma associated antigen (mutated) 1
ENSG00000135678	0.00809061	0.167777	1.93452e-10	0.142292	5.98139e-09	FALSE	12	CPM	protein_coding	1368	carboxypeptidase M
ENSG00000126456	0.183463	0.415265	0.00458783	0.141871	0.0329934	FALSE	19	IRF3	protein_coding	3661	interferon regulatory factor 3
ENSG00000083807	0.145339	0.359176	0.0126267	0.141802	0.0735452	FALSE	19	SLC27A5	protein_coding	10998	solute carrier family 27 member 5
ENSG00000130208	0.0287373	0.197158	2.16538e-08	0.141715	5.21655e-07	FALSE	19	APOC1	protein_coding	341	apolipoprotein C1
ENSG00000163399	0.582409	0.753112	0.0781823	0.141558	0.272951	FALSE	1	ATP1A1	protein_coding	476	ATPase Na+/K+ transporting subunit alpha 1
ENSG00000175309	0.258475	0.500307	0.0174362	0.141053	0.0941843	FALSE	5	PHYKPL	protein_coding	85007	5-phosphohydroxy-L-lysine phospho-lyase
ENSG00000239282	0.0405507	0.241826	0.000529574	0.141007	0.00537221	FALSE	22	GATSL3	protein_coding	652968	cytosolic arginine sensor for mTORC1 subunit 1
ENSG00000198839	0.226499	0.371496	0.0026749	0.141	0.0211514	FALSE	7	ZNF277	protein_coding	11179	zinc finger protein 277
ENSG00000198648	0.0798062	0.236184	0.00149791	0.140932	0.0129881	FALSE	2	STK39	protein_coding	27347	serine/threonine kinase 39
ENSG00000152291	0.245152	0.401514	0.0161233	0.140881	0.0886136	FALSE	2	TGOLN2	protein_coding	10618	trans-golgi network protein 2
ENSG00000163655	0.409872	0.556836	0.0315449	0.140527	0.145963	FALSE	3	GMPS	protein_coding	8833	guanine monophosphate synthase
ENSG00000111786	1.48578	1.8135	0.204886	0.140295	0.48451	FALSE	12	SRSF9	protein_coding	8683	serine and arginine rich splicing factor 9
ENSG00000133773	0.362739	0.566755	0.0783644	0.140135	0.273402	FALSE	12	CCDC59	protein_coding	29080	coiled-coil domain containing 59
ENSG00000134330	0.628482	0.81719	0.105	0.14011	0.326812	FALSE	2	IAH1	protein_coding	285148	isoamyl acetate-hydrolyzing esterase 1 homolog
ENSG00000116260	0.110067	0.247742	0.000101577	0.139945	0.0012608	FALSE	1	QSOX1	protein_coding	5768	quiescin sulfhydryl oxidase 1
ENSG00000090621	0.366068	0.47061	0.0417906	0.139913	0.177821	FALSE	1	PABPC4	protein_coding	8761	poly(A) binding protein cytoplasmic 4
ENSG00000163527	0.408002	0.554776	0.0196195	0.139888	0.10332	FALSE	3	STT3B	protein_coding	201595	STT3B, catalytic subunit of the oligosaccharyltransferase complex
ENSG00000197283	0.183413	0.321391	0.000652784	0.139837	0.0064264	FALSE	6	SYNGAP1	protein_coding	8831	synaptic Ras GTPase activating protein 1
ENSG00000071994	0.517	0.695237	0.0954591	0.139774	0.307592	FALSE	6	PDCD2	protein_coding	5134	programmed cell death 2
ENSG00000175040	0.16974	0.223905	0.000275249	0.139685	0.00302393	FALSE	3	CHST2	protein_coding	9435	carbohydrate sulfotransferase 2
ENSG00000115484	1.13571	1.16583	0.286919	0.139584	0.572397	FALSE	2	CCT4	protein_coding	10575	chaperonin containing TCP1 subunit 4
ENSG00000141552	1.56107	1.7775	0.18449	0.139345	0.457108	FALSE	17	ANAPC11	protein_coding	51529	anaphase promoting complex subunit 11
ENSG00000188042	0.843039	1.42801	0.316661	0.139234	0.602937	FALSE	2	ARL4C	protein_coding	10123	ADP ribosylation factor like GTPase 4C
ENSG00000147155	0.44313	0.473388	0.035502	0.139072	0.158371	FALSE	X	EBP	protein_coding	10682	emopamil binding protein (sterol isomerase)
ENSG00000253982	0.148389	0.340421	0.0067797	0.138931	0.0451412	FALSE	8	CTD-2336O2.1	antisense	101927752	uncharacterized LOC101927752
ENSG00000163374	0.210165	0.304481	0.00560029	0.138911	0.0387889	FALSE	1	YY1AP1	protein_coding	55249	YY1 associated protein 1
ENSG00000130724	0.914105	1.29369	0.207707	0.138788	0.488274	FALSE	19	CHMP2A	protein_coding	27243	charged multivesicular body protein 2A
ENSG00000164604	0.183576	0.210112	0.000199133	0.138613	0.00227232	FALSE	7	GPR85	protein_coding	54329	G protein-coupled receptor 85
ENSG00000134853	0.00467551	0.138487	1.5952e-29	0.138487	3.23013e-27	FALSE	4	PDGFRA	protein_coding	5156	platelet derived growth factor receptor alpha
ENSG00000176463	0.107022	0.300877	0.0004183	0.138286	0.00435902	FALSE	15	SLCO3A1	protein_coding	28232	solute carrier organic anion transporter family member 3A1
ENSG00000164182	0.496917	0.520321	0.0788487	0.138081	0.27435	FALSE	5	NDUFAF2	protein_coding	91942	NADH:ubiquinone oxidoreductase complex assembly factor 2
ENSG00000103534	0.00704598	0.16005	1.9655e-09	0.138035	5.34149e-08	FALSE	16	TMC5	protein_coding	79838	transmembrane channel like 5
ENSG00000169519	0.074406	0.244727	0.000555082	0.138009	0.00558707	FALSE	11	METTL15	protein_coding	196074	methyltransferase like 15
ENSG00000119699	0.0215204	0.160233	1.03008e-08	0.137934	2.60089e-07	FALSE	14	TGFB3	protein_coding	7043	transforming growth factor beta 3
ENSG00000183527	0.133126	0.293379	0.000819834	0.137863	0.00789319	FALSE	21	PSMG1	protein_coding	8624	proteasome assembly chaperone 1
ENSG00000138095	0.208062	0.324523	0.00455612	0.137775	0.0327882	FALSE	2	LRPPRC	protein_coding	10128	leucine rich pentatricopeptide repeat containing
ENSG00000081059	0.120648	0.316119	0.00241774	0.137681	0.0194455	FALSE	5	TCF7	protein_coding	6932	transcription factor 7 (T-cell specific, HMG-box)
ENSG00000139370	0.0854333	0.404257	0.00364151	0.137423	0.0273497	FALSE	12	SLC15A4	protein_coding	121260	solute carrier family 15 member 4
ENSG00000163346	0.169844	0.68507	0.0738964	0.137289	0.262372	FALSE	1	PBXIP1	protein_coding	57326	PBX homeobox interacting protein 1
ENSG00000110955	1.92017	1.91462	0.0998688	0.137264	0.317489	FALSE	12	ATP5B	protein_coding	506	ATP synthase, H+ transporting, mitochondrial F1 complex, beta polypeptide
ENSG00000134438	0.00963239	0.17461	4.90017e-06	0.137069	8.35051e-05	FALSE	18	RAX	protein_coding	30062	retina and anterior neural fold homeobox
ENSG00000109113	0.14521	0.372171	0.00661829	0.137051	0.0444968	FALSE	17	RAB34	protein_coding	83871	RAB34, member RAS oncogene family
ENSG00000185043	0.272451	0.808317	0.117671	0.136518	0.351822	FALSE	15	CIB1	protein_coding	10519	calcium and integrin binding 1
ENSG00000163170	0.296392	0.490224	0.0461601	0.136285	0.190678	FALSE	2	BOLA3	protein_coding	388962	bolA family member 3
ENSG00000135446	0.898837	1.05379	0.139843	0.136265	0.392051	FALSE	12	CDK4	protein_coding	1019	cyclin dependent kinase 4
ENSG00000060718	0.212517	0.512861	0.0313708	0.13622	0.145734	FALSE	1	COL11A1	protein_coding	1301	collagen type XI alpha 1 chain
ENSG00000136235	0.0065523	0.154185	3.18252e-10	0.1362	9.4988e-09	FALSE	7	GPNMB	protein_coding	10457	glycoprotein nmb
ENSG00000122359	0.107528	0.323779	0.00184482	0.136154	0.0155016	FALSE	10	ANXA11	protein_coding	311	annexin A11
ENSG00000147687	0.377695	0.502966	0.0442738	0.136054	0.185634	FALSE	8	TATDN1	protein_coding	83940	TatD DNase domain containing 1
ENSG00000164978	0.187535	0.422995	0.0360402	0.136001	0.160081	FALSE	9	NUDT2	protein_coding	318	nudix hydrolase 2
ENSG00000103152	0.450672	0.762523	0.128543	0.135953	0.371734	FALSE	16	MPG	protein_coding	4350	N-methylpurine DNA glycosylase
ENSG00000042429	0.265721	0.360768	0.0126385	0.135855	0.0735726	FALSE	11	MED17	protein_coding	9440	mediator complex subunit 17
ENSG00000196262	2.59454	2.48385	0.254814	0.135551	0.54125	FALSE	7	PPIA	protein_coding	5478	peptidylprolyl isomerase A
ENSG00000137216	0.19993	0.308916	0.00362933	0.135449	0.0272979	FALSE	6	TMEM63B	protein_coding	55362	transmembrane protein 63B
ENSG00000082898	0.434328	0.54316	0.027125	0.135362	0.13102	FALSE	2	XPO1	protein_coding	7514	exportin 1
ENSG00000134056	0.630887	0.769072	0.1126	0.135311	0.341382	FALSE	5	MRPS36	protein_coding	92259	mitochondrial ribosomal protein S36
ENSG00000169223	0.567332	0.990497	0.146719	0.135062	0.403615	FALSE	5	LMAN2	protein_coding	10960	lectin, mannose binding 2
ENSG00000183172	1.04244	1.11472	0.220144	0.134926	0.504533	FALSE	22	SMDT1	protein_coding	91689	single-pass membrane protein with aspartate rich tail 1
ENSG00000115363	0.017708	0.20695	0.000662589	0.134694	0.00650433	FALSE	2	EVA1A	protein_coding	84141	eva-1 homolog A, regulator of programmed cell death
ENSG00000046604	0.066584	0.229954	0.000119267	0.134461	0.00145416	FALSE	18	DSG2	protein_coding	1829	desmoglein 2
ENSG00000163162	0.122484	0.288344	0.000322747	0.134233	0.00348276	FALSE	2	RNF149	protein_coding	284996	ring finger protein 149
ENSG00000101901	0.225332	0.413236	0.0148221	0.134099	0.0834159	FALSE	X	ALG13	protein_coding	79868	ALG13, UDP-N-acetylglucosaminyltransferase subunit
ENSG00000198003	0.0244371	0.190699	2.47761e-06	0.134087	4.50463e-05	FALSE	19	CCDC151	protein_coding	115948	coiled-coil domain containing 151
ENSG00000171603	0.613873	0.811202	0.11883	0.133796	0.35372	FALSE	1	CLSTN1	protein_coding	22883	calsyntenin 1
ENSG00000114354	0.570472	0.958239	0.125529	0.133779	0.36599	FALSE	3	TFG	protein_coding	10342	TRK-fused gene
ENSG00000198715	0.089113	0.300449	0.00497008	0.133759	0.0353485	FALSE	1	GLMP	protein_coding	112770	glycosylated lysosomal membrane protein
ENSG00000112655	0.183831	0.408612	0.0239819	0.133732	0.119759	FALSE	6	PTK7	protein_coding	5754	protein tyrosine kinase 7 (inactive)
ENSG00000163634	0.63427	0.616048	0.0602992	0.133709	0.23089	FALSE	3	THOC7	protein_coding	80145	THO complex 7
ENSG00000172531	0.694708	0.877667	0.153378	0.133609	0.414751	FALSE	11	PPP1CA	protein_coding	5499	protein phosphatase 1 catalytic subunit alpha
ENSG00000129968	0.240995	0.33599	0.0197932	0.133548	0.103717	FALSE	19	ABHD17A	protein_coding	81926	abhydrolase domain containing 17A
ENSG00000124422	0.621112	0.566377	0.0361263	0.133258	0.160325	FALSE	17	USP22	protein_coding	23326	ubiquitin specific peptidase 22
ENSG00000090097	0.525972	0.442137	0.0219509	0.13304	0.111449	FALSE	3	PCBP4	protein_coding	57060	poly(rC) binding protein 4
ENSG00000153250	0.115628	0.296398	0.00179608	0.132738	0.0151785	FALSE	2	RBMS1	protein_coding	5937	RNA binding motif single stranded interacting protein 1
ENSG00000162576	0.0410853	0.253063	0.00109234	0.132304	0.00997403	FALSE	1	MXRA8	protein_coding	54587	matrix remodeling associated 8
ENSG00000187164	0.462037	0.312838	0.00130798	0.132255	0.011535	FALSE	10	KIAA1598	protein_coding	57698	shootin 1
ENSG00000197728	2.04911	2.06953	0.155587	0.132205	0.417664	FALSE	12	RPS26	protein_coding	6231	ribosomal protein S26
ENSG00000128626	0.379548	0.539244	0.0322819	0.132098	0.148695	FALSE	19	MRPS12	protein_coding	6183	mitochondrial ribosomal protein S12
ENSG00000146278	1.04034	1.5915	0.42385	0.131996	0.697759	FALSE	6	PNRC1	protein_coding	10957	proline rich nuclear receptor coactivator 1
ENSG00000144730	0.154113	0.39842	0.0148674	0.1318	0.0835796	FALSE	3	IL17RD	protein_coding	54756	interleukin 17 receptor D
ENSG00000146555	0.0401476	0.187033	2.46401e-06	0.131641	4.4878e-05	FALSE	7	SDK1	protein_coding	221935	sidekick cell adhesion molecule 1
ENSG00000204386	0.149584	0.343526	0.0109836	0.131617	0.0663232	FALSE	6	NEU1	protein_coding	4758	neuraminidase 1
ENSG00000163743	0.276111	0.485938	0.0388639	0.131566	0.168633	FALSE	4	RCHY1	protein_coding	25898	ring finger and CHY zinc finger domain containing 1
ENSG00000125505	0.248379	0.541611	0.0308254	0.131345	0.144205	FALSE	19	MBOAT7	protein_coding	79143	membrane bound O-acyltransferase domain containing 7
ENSG00000009307	1.52079	1.40948	0.205956	0.131298	0.485817	FALSE	1	CSDE1	protein_coding	7812	cold shock domain containing E1
ENSG00000261801	0.0540649	0.238609	0.00162875	0.131291	0.0139809	FALSE	15	LOXL1-AS1	antisense	100287616	LOXL1 antisense RNA 1
ENSG00000237412	0.0067768	0.143487	4.35021e-11	0.131251	1.44918e-09	FALSE	2	PRSS56	protein_coding	646960	protease, serine 56
ENSG00000126602	0.439453	0.522641	0.0532206	0.130749	0.212862	FALSE	16	TRAP1	protein_coding	10131	TNF receptor associated protein 1
ENSG00000165996	0.0717519	0.210174	0.000229037	0.130442	0.00256536	FALSE	10	PTPLA	protein_coding	9200	3-hydroxyacyl-CoA dehydratase 1
ENSG00000116157	0.105895	0.349243	0.00246178	0.130319	0.0197382	FALSE	1	GPX7	protein_coding	2882	glutathione peroxidase 7
ENSG00000182979	0.548233	0.687078	0.0611642	0.130112	0.233251	FALSE	14	MTA1	protein_coding	9112	metastasis associated 1
ENSG00000090530	0.0347341	0.207665	6.92083e-05	0.130084	0.000896756	FALSE	3	P3H2	protein_coding	55214	prolyl 3-hydroxylase 2
ENSG00000234745	0.164703	0.440964	0.00848575	0.129962	0.0542279	FALSE	6	HLA-B	protein_coding	3106	major histocompatibility complex, class I, B
ENSG00000211455	0.122665	0.280223	0.00329356	0.12978	0.0252048	FALSE	12	STK38L	protein_coding	23012	serine/threonine kinase 38 like
ENSG00000103064	0.0991668	0.250223	0.000437061	0.129647	0.00451805	FALSE	16	SLC7A6	protein_coding	9057	solute carrier family 7 member 6
ENSG00000142188	0.341493	0.779127	0.0842287	0.129587	0.285764	FALSE	21	TMEM50B	protein_coding	757	transmembrane protein 50B
ENSG00000170473	0.218191	0.359651	0.0102689	0.129526	0.0632362	FALSE	12	WIBG	protein_coding	84305	PYM homolog 1, exon junction complex associated factor
ENSG00000109610	0.00697365	0.158602	6.00003e-11	0.129472	1.97332e-09	FALSE	4	SOD3	protein_coding	6649	superoxide dismutase 3
ENSG00000260001	0.0201296	0.16846	1.23897e-08	0.129339	3.09053e-07	FALSE	19	TGFBR3L	protein_coding	100507588	transforming growth factor beta receptor 3 like
ENSG00000163463	0.340107	0.632487	0.062218	0.129314	0.235962	FALSE	1	KRTCAP2	protein_coding	200185	keratinocyte associated protein 2
ENSG00000159377	0.464129	0.583746	0.0789768	0.129066	0.27461	FALSE	1	PSMB4	protein_coding	5692	proteasome subunit beta 4
ENSG00000128294	0.105764	0.401942	0.0435556	0.128636	0.183217	FALSE	22	TPST2	protein_coding	8459	tyrosylprotein sulfotransferase 2
ENSG00000143845	0.0885151	0.259994	0.000133439	0.128631	0.00160236	FALSE	1	ETNK2	protein_coding	55224	ethanolamine kinase 2
ENSG00000117543	0.300546	0.507225	0.0705954	0.128479	0.255983	FALSE	1	DPH5	protein_coding	51611	diphthamide biosynthesis 5
ENSG00000176386	0.362356	0.560799	0.031297	0.128416	0.145588	FALSE	9	CDC26	protein_coding	246184	cell division cycle 26
ENSG00000179119	0.111754	0.253205	0.00365298	0.128355	0.027396	FALSE	11	SPTY2D1	protein_coding	144108	SPT2 chromatin protein domain containing 1
ENSG00000111269	0.0981044	0.222873	1.4553e-05	0.128247	0.000226338	FALSE	12	CREBL2	protein_coding	1389	cAMP responsive element binding protein like 2
ENSG00000108479	0.241047	0.486592	0.0271748	0.128194	0.131199	FALSE	17	GALK1	protein_coding	2584	galactokinase 1
ENSG00000169718	0.0903739	0.201077	0.00103564	0.128152	0.00951519	FALSE	17	DUS1L	protein_coding	64118	dihydrouridine synthase 1 like
ENSG00000156011	0.508302	0.393804	0.0859763	0.128026	0.289117	FALSE	8	PSD3	protein_coding	23362	pleckstrin and Sec7 domain containing 3
ENSG00000179091	1.03152	1.19781	0.198624	0.128005	0.477002	FALSE	8	CYC1	protein_coding	1537	cytochrome c1
ENSG00000165782	0.337283	0.464264	0.056841	0.127893	0.222516	FALSE	14	TMEM55B	protein_coding	90809	transmembrane protein 55B
ENSG00000053501	0.333896	0.490864	0.0332535	0.12783	0.151548	FALSE	19	USE1	protein_coding	55850	unconventional SNARE in the ER 1
ENSG00000120594	0.134382	0.464586	0.102042	0.127469	0.321793	FALSE	10	PLXDC2	protein_coding	84898	plexin domain containing 2
ENSG00000196284	0.103137	0.267255	0.0035045	0.127419	0.0265281	FALSE	6	SUPT3H	protein_coding	8464	SPT3 homolog, SAGA and STAGA complex component
ENSG00000148516	0.248461	0.505431	0.0388093	0.127412	0.168467	FALSE	10	ZEB1	protein_coding	6935	zinc finger E-box binding homeobox 1
ENSG00000125144	0.00173389	0.12807	4.23783e-10	0.127144	1.23978e-08	FALSE	16	MT1G	protein_coding	4495	metallothionein 1G
ENSG00000105401	0.544387	0.734927	0.207923	0.126992	0.488448	FALSE	19	CDC37	protein_coding	11140	cell division cycle 37
ENSG00000125966	0.0479092	0.131985	4.25047e-14	0.126979	1.82135e-12	FALSE	20	MMP24	protein_coding	10893	matrix metallopeptidase 24
ENSG00000198830	2.33007	2.54138	0.203922	0.126921	0.48309	FALSE	1	HMGN2	protein_coding	3151	high mobility group nucleosomal binding domain 2
ENSG00000092096	0.717582	1.09213	0.296913	0.126704	0.5826	FALSE	14	SLC22A17	protein_coding	51310	solute carrier family 22 member 17
ENSG00000106591	0.466196	0.542889	0.0619773	0.126405	0.235136	FALSE	7	MRPL32	protein_coding	64983	mitochondrial ribosomal protein L32
ENSG00000090470	0.533091	0.605759	0.106613	0.126404	0.33043	FALSE	15	PDCD7	protein_coding	10081	programmed cell death 7
ENSG00000115541	1.42643	1.87622	0.431509	0.126396	0.703646	FALSE	2	HSPE1	protein_coding	3336	heat shock protein family E (Hsp10) member 1
ENSG00000130508	0.113077	0.224528	1.80749e-05	0.126369	0.000271307	FALSE	2	PXDN	protein_coding	7837	peroxidasin
ENSG00000169021	1.21057	1.3978	0.497087	0.126216	0.748542	FALSE	19	UQCRFS1	protein_coding	7386	ubiquinol-cytochrome c reductase, Rieske iron-sulfur polypeptide 1
ENSG00000173418	0.416498	0.634169	0.0675127	0.126074	0.248557	FALSE	20	NAA20	protein_coding	51126	N(alpha)-acetyltransferase 20, NatB catalytic subunit
ENSG00000198712	4.3134	4.45994	0.0148129	0.125732	0.0834159	FALSE	MT	MT-CO2	protein_coding	4513	cytochrome c oxidase subunit II
ENSG00000177383	0.637244	0.851535	0.11929	0.125668	0.354812	FALSE	3	MAGEF1	protein_coding	64110	MAGE family member F1
ENSG00000236618	0.178817	0.365219	0.016456	0.125583	0.0898685	FALSE	17	PITPNA-AS1	antisense	100306951	PITPNA antisense RNA 1
ENSG00000164574	0.0319361	0.1849	6.23171e-06	0.12553	0.000103631	FALSE	5	GALNT10	protein_coding	55568	polypeptide N-acetylgalactosaminyltransferase 10
ENSG00000150961	0.0640756	0.261994	0.00111782	0.125505	0.0101513	FALSE	4	SEC24D	protein_coding	9871	SEC24 homolog D, COPII coat complex component
ENSG00000137944	0.191769	0.271665	0.00199069	0.125405	0.0165123	FALSE	1	CCBL2	protein_coding	56267	kynurenine aminotransferase 3
ENSG00000026297	0.190379	0.4836	0.0786218	0.125314	0.273929	FALSE	6	RNASET2	protein_coding	8635	ribonuclease T2
ENSG00000140876	0.0787122	0.267644	0.000607399	0.125205	0.00603716	FALSE	16	NUDT7	protein_coding	283927	nudix hydrolase 7
ENSG00000176046	0.219266	0.679583	0.706499	0.125128	0.872444	FALSE	16	NUPR1	protein_coding	26471	nuclear protein 1, transcriptional regulator
ENSG00000175161	0.214881	0.175218	2.33807e-05	0.124677	0.000341517	FALSE	3	CADM2	protein_coding	253559	cell adhesion molecule 2
ENSG00000090487	0.633866	0.855333	0.135226	0.12462	0.384071	FALSE	15	SPG21	protein_coding	51324	SPG21, maspardin
ENSG00000172725	0.305595	0.507872	0.0678897	0.124547	0.249186	FALSE	11	CORO1B	protein_coding	57175	coronin 1B
ENSG00000267855	0.351421	0.594085	0.0459151	0.124546	0.190046	FALSE	19	NDUFA7	protein_coding	4701	NADH:ubiquinone oxidoreductase subunit A7
ENSG00000188613	0.0623913	0.229027	0.00770897	0.124506	0.0502275	FALSE	10	NANOS1	protein_coding	340719	nanos C2HC-type zinc finger 1
ENSG00000139597	0.0673603	0.203134	6.71425e-05	0.124308	0.000872177	FALSE	13	N4BP2L1	protein_coding	90634	NEDD4 binding protein 2 like 1
ENSG00000135452	0.215493	0.459827	0.0293526	0.123873	0.139048	FALSE	12	TSPAN31	protein_coding	6302	tetraspanin 31
ENSG00000108561	1.00551	1.04164	0.185299	0.123778	0.458234	FALSE	17	C1QBP	protein_coding	708	complement C1q binding protein
ENSG00000065427	0.626626	0.671906	0.15835	0.123774	0.421579	FALSE	16	KARS	protein_coding	3735	lysyl-tRNA synthetase
ENSG00000184436	0.290329	0.546156	0.0834586	0.122854	0.284542	FALSE	22	THAP7	protein_coding	80764	THAP domain containing 7
ENSG00000184515	0.588209	0.472758	0.0777822	0.122821	0.27183	FALSE	X	BEX5	protein_coding	340542	brain expressed X-linked 5
ENSG00000196323	0.246266	0.31395	0.0160975	0.122594	0.0885663	FALSE	11	ZBTB44	protein_coding	29068	zinc finger and BTB domain containing 44
ENSG00000113719	0.309221	0.491547	0.058463	0.122343	0.226547	FALSE	5	ERGIC1	protein_coding	57222	endoplasmic reticulum-golgi intermediate compartment 1
ENSG00000002330	0.585357	0.830127	0.215192	0.12229	0.497752	FALSE	11	BAD	protein_coding	572	BCL2 associated agonist of cell death
ENSG00000233901	0.0480503	0.167171	0.000363584	0.12224	0.00388287	FALSE	9	LINC01503	lincRNA	100506119	long intergenic non-protein coding RNA 1503
ENSG00000120149	0.131683	0.720544	0.11852	0.122144	0.353335	FALSE	5	MSX2	protein_coding	4488	msh homeobox 2
ENSG00000126217	0.120424	0.177525	2.81108e-06	0.122102	5.0225e-05	FALSE	13	MCF2L	protein_coding	23263	MCF.2 cell line derived transforming sequence like
ENSG00000156875	0.265805	0.474082	0.0517499	0.122098	0.208595	FALSE	1	HIAT1	protein_coding	64645	major facilitator superfamily domain containing 14A
ENSG00000108091	0.166919	0.319313	0.00939179	0.122034	0.0589599	FALSE	10	CCDC6	protein_coding	8030	coiled-coil domain containing 6
ENSG00000080503	0.184273	0.2871	0.00546496	0.121968	0.0381587	FALSE	9	SMARCA2	protein_coding	6595	SWI/SNF related, matrix associated, actin dependent regulator of chromatin, subfamily a, member 2
ENSG00000004455	0.303818	0.435678	0.0403028	0.121956	0.173275	FALSE	1	AK2	protein_coding	204	adenylate kinase 2
ENSG00000159346	0.336992	0.519198	0.0589572	0.121908	0.227608	FALSE	1	ADIPOR1	protein_coding	51094	adiponectin receptor 1
ENSG00000168268	0.486272	0.416117	0.0582198	0.121766	0.226159	FALSE	3	NT5DC2	protein_coding	64943	5'-nucleotidase domain containing 2
ENSG00000092445	0.103981	0.274996	0.00117548	0.121676	0.0105192	FALSE	15	TYRO3	protein_coding	7301	TYRO3 protein tyrosine kinase
ENSG00000101856	1.06266	1.42221	0.239604	0.121634	0.527041	FALSE	X	PGRMC1	protein_coding	10857	progesterone receptor membrane component 1
ENSG00000136918	0.00413923	0.135118	1.13186e-09	0.12162	3.16768e-08	FALSE	9	WDR38	protein_coding	401551	WD repeat domain 38
ENSG00000137601	0.252301	0.446808	0.0868143	0.121577	0.290388	FALSE	4	NEK1	protein_coding	4750	NIMA related kinase 1
ENSG00000177311	0.183364	0.302904	0.00438051	0.12133	0.0318574	FALSE	3	ZBTB38	protein_coding	253461	zinc finger and BTB domain containing 38
ENSG00000166595	1.26992	1.42518	0.296409	0.121022	0.5826	FALSE	16	FAM96B	protein_coding	51647	family with sequence similarity 96 member B
ENSG00000153113	0.18431	0.590689	0.155278	0.120976	0.417376	FALSE	5	CAST	protein_coding	831	calpastatin
ENSG00000035687	0.331819	0.422059	0.100594	0.120966	0.318459	FALSE	1	ADSS	protein_coding	159	adenylosuccinate synthase
ENSG00000145833	0.838497	0.833505	0.188408	0.120803	0.462269	FALSE	5	DDX46	protein_coding	9879	DEAD-box helicase 46
ENSG00000170340	0.140511	0.242448	0.00435599	0.120767	0.031791	FALSE	2	B3GNT2	protein_coding	10678	UDP-GlcNAc:betaGal beta-1,3-N-acetylglucosaminyltransferase 2
ENSG00000070010	0.370009	0.53712	0.0545244	0.120765	0.2164	FALSE	22	UFD1L	protein_coding	7353	ubiquitin recognition factor in ER associated degradation 1
ENSG00000139624	0.165244	0.311481	0.00359776	0.120653	0.0270915	FALSE	12	CERS5	protein_coding	91012	ceramide synthase 5
ENSG00000187239	0.235359	0.32539	0.0203028	0.120652	0.105413	FALSE	9	FNBP1	protein_coding	23048	formin binding protein 1
ENSG00000170382	0.181812	0.574363	0.0956347	0.120547	0.307826	FALSE	1	LRRN2	protein_coding	10446	leucine rich repeat neuronal 2
ENSG00000183617	0.353783	0.497402	0.0364215	0.120391	0.16122	FALSE	19	MRPL54	protein_coding	116541	mitochondrial ribosomal protein L54
ENSG00000188811	0.499836	0.634041	0.0874399	0.120359	0.292325	FALSE	13	NHLRC3	protein_coding	387921	NHL repeat containing 3
ENSG00000101361	0.566442	0.647236	0.0730328	0.120292	0.261063	FALSE	20	NOP56	protein_coding	10528	NOP56 ribonucleoprotein
ENSG00000162909	0.265338	0.503827	0.0674104	0.120202	0.248269	FALSE	1	CAPN2	protein_coding	824	calpain 2
ENSG00000180011	0.209406	0.300484	0.088832	0.120195	0.294422	FALSE	18	ZADH2	protein_coding	284273	zinc binding alcohol dehydrogenase domain containing 2
ENSG00000204388	0.102555	0.251799	0.0138712	0.12011	0.0793616	FALSE	6	HSPA1B	protein_coding	3304	heat shock protein family A (Hsp70) member 1B
ENSG00000129116	0.498431	1.11064	0.301889	0.120018	0.588025	FALSE	4	PALLD	protein_coding	23022	palladin, cytoskeletal associated protein
ENSG00000197019	0.0584302	0.250743	0.0099426	0.120018	0.0614834	FALSE	19	SERTAD1	protein_coding	29950	SERTA domain containing 1
ENSG00000180398	0.343324	0.665898	0.113073	0.119997	0.342425	FALSE	2	MCFD2	protein_coding	90411	multiple coagulation factor deficiency 2
ENSG00000141570	0.109812	0.233126	0.00778716	0.119959	0.0505013	FALSE	17	CBX8	protein_coding	57332	chromobox 8
ENSG00000164120	0.00540454	0.122861	6.14877e-17	0.119843	3.32452e-15	FALSE	4	HPGD	protein_coding	3248	hydroxyprostaglandin dehydrogenase 15-(NAD)
ENSG00000148908	0.040127	0.165064	0.000205834	0.119784	0.00233331	FALSE	10	RGS10	protein_coding	6001	regulator of G-protein signaling 10
ENSG00000197746	1.21741	2.30875	0.510508	0.119671	0.757691	FALSE	10	PSAP	protein_coding	5660	prosaposin
ENSG00000121897	0.138555	0.303006	0.0524696	0.119513	0.21087	FALSE	4	LIAS	protein_coding	11019	lipoic acid synthetase
ENSG00000130024	0.0957451	0.238942	0.000221498	0.119378	0.00249173	FALSE	6	PHF10	protein_coding	55274	PHD finger protein 10
ENSG00000131795	0.973764	1.03482	0.201648	0.119051	0.481158	FALSE	NA	NA	NA
ENSG00000135211	0.309034	0.529345	0.109266	0.118895	0.335667	FALSE	7	TMEM60	protein_coding	85025	transmembrane protein 60
ENSG00000012822	0.296986	0.375457	0.0237407	0.118857	0.118784	FALSE	12	CALCOCO1	protein_coding	57658	calcium binding and coiled-coil domain 1
ENSG00000124155	0.217013	0.443106	0.0838225	0.118824	0.284979	FALSE	20	PIGT	protein_coding	51604	phosphatidylinositol glycan anchor biosynthesis class T
ENSG00000131748	0.29714	0.540231	0.155047	0.118779	0.417188	FALSE	17	STARD3	protein_coding	10948	StAR related lipid transfer domain containing 3
ENSG00000177106	0.0134379	0.129108	2.46822e-14	0.118558	1.0755e-12	FALSE	11	EPS8L2	protein_coding	64787	EPS8 like 2
ENSG00000171243	0.00881273	0.119515	1.50165e-15	0.118425	7.11355e-14	FALSE	7	SOSTDC1	protein_coding	25928	sclerostin domain containing 1
ENSG00000101144	0.339417	0.76415	0.211792	0.11836	0.492717	FALSE	20	BMP7	protein_coding	655	bone morphogenetic protein 7
ENSG00000169714	1.3692	1.69841	0.353073	0.118292	0.639121	FALSE	3	CNBP	protein_coding	7555	CCHC-type zinc finger nucleic acid binding protein
ENSG00000204392	0.869897	1.10413	0.170777	0.118101	0.43829	FALSE	6	LSM2	protein_coding	57819	LSM2 homolog, U6 small nuclear RNA and mRNA degradation associated
ENSG00000141741	0.781878	0.791566	0.143029	0.118018	0.397059	FALSE	17	MIEN1	protein_coding	84299	migration and invasion enhancer 1
ENSG00000154767	0.227323	0.447372	0.164424	0.117964	0.429199	FALSE	3	XPC	protein_coding	7508	XPC complex subunit, DNA damage recognition and repair factor
ENSG00000104722	0.149682	0.144143	5.42032e-05	0.117954	0.000717636	FALSE	8	NEFM	protein_coding	4741	neurofilament medium
ENSG00000167699	0.570682	0.711639	0.115918	0.117942	0.348395	FALSE	17	GLOD4	protein_coding	51031	glyoxalase domain containing 4
ENSG00000010322	0.217828	0.298354	0.0196398	0.117925	0.103374	FALSE	3	NISCH	protein_coding	11188	nischarin
ENSG00000198276	0.14023	0.250854	0.000557336	0.11791	0.00560429	FALSE	20	UCKL1	protein_coding	54963	uridine-cytidine kinase 1 like 1
ENSG00000132600	0.125739	0.254506	0.00779012	0.117857	0.0505013	FALSE	16	PRMT7	protein_coding	54496	protein arginine methyltransferase 7
ENSG00000116898	0.382518	0.471725	0.0540055	0.11784	0.214754	FALSE	1	MRPS15	protein_coding	64960	mitochondrial ribosomal protein S15
ENSG00000204822	0.0621922	0.199435	0.0177037	0.117839	0.0952713	FALSE	2	MRPL53	protein_coding	116540	mitochondrial ribosomal protein L53
ENSG00000099797	0.750644	1.19419	0.193884	0.117806	0.470119	FALSE	19	TECR	protein_coding	9524	trans-2,3-enoyl-CoA reductase
ENSG00000183287	0.0232975	0.134829	1.73737e-09	0.117623	4.77175e-08	FALSE	18	CCBE1	protein_coding	147372	collagen and calcium binding EGF domains 1
ENSG00000185359	0.18782	0.30773	0.0120245	0.117459	0.0707966	FALSE	17	HGS	protein_coding	9146	hepatocyte growth factor-regulated tyrosine kinase substrate
ENSG00000179403	0.142548	0.342041	0.00723898	0.117179	0.0477375	FALSE	1	VWA1	protein_coding	64856	von Willebrand factor A domain containing 1
ENSG00000006015	0.608516	0.925315	0.238423	0.117132	0.525738	FALSE	19	C19orf60	protein_coding	55049	chromosome 19 open reading frame 60
ENSG00000126432	1.86756	2.08616	0.454979	0.11707	0.722407	FALSE	11	PRDX5	protein_coding	25824	peroxiredoxin 5
ENSG00000006282	0.153276	0.397273	0.0289495	0.117024	0.13787	FALSE	17	SPATA20	protein_coding	64847	spermatogenesis associated 20
ENSG00000107796	0.0158663	0.176892	2.72201e-05	0.116877	0.000390419	FALSE	10	ACTA2	protein_coding	59	actin, alpha 2, smooth muscle, aorta
ENSG00000145740	0.199609	0.375674	0.0349614	0.116795	0.156849	FALSE	5	SLC30A5	protein_coding	64924	solute carrier family 30 member 5
ENSG00000167123	0.10098	0.319225	0.00559446	0.116691	0.0387745	FALSE	9	CERCAM	protein_coding	51148	cerebral endothelial cell adhesion molecule
ENSG00000196476	0.152715	0.340656	0.0275768	0.116537	0.132829	FALSE	20	C20orf96	protein_coding	140680	chromosome 20 open reading frame 96
ENSG00000175229	0.182768	0.310767	0.0104022	0.116467	0.0637528	FALSE	11	GAL3ST3	protein_coding	89792	galactose-3-O-sulfotransferase 3
ENSG00000008018	1.24724	1.53237	0.250949	0.116453	0.537889	FALSE	6	PSMB1	protein_coding	5689	proteasome subunit beta 1
ENSG00000109971	2.16694	2.09434	0.56961	0.116449	0.792771	FALSE	11	HSPA8	protein_coding	3312	heat shock protein family A (Hsp70) member 8
ENSG00000064961	0.467521	0.821212	0.193149	0.116329	0.469218	FALSE	19	HMG20B	protein_coding	10362	high mobility group 20B
ENSG00000123472	0.339576	0.590565	0.171661	0.11625	0.439161	FALSE	1	ATPAF1	protein_coding	64756	ATP synthase mitochondrial F1 complex assembly factor 1
ENSG00000100387	1.57219	1.53758	0.339553	0.116134	0.626288	FALSE	22	RBX1	protein_coding	9978	ring-box 1
ENSG00000239900	0.354238	0.511672	0.104058	0.116113	0.325301	FALSE	22	ADSL	protein_coding	158	adenylosuccinate lyase
ENSG00000130429	0.098389	0.238027	0.00748102	0.116109	0.0490206	FALSE	7	ARPC1B	protein_coding	10095	actin related protein 2/3 complex subunit 1B
ENSG00000177989	0.0369506	0.253469	0.00191067	0.116065	0.0159784	FALSE	22	ODF3B	protein_coding	440836	outer dense fiber of sperm tails 3B
ENSG00000137210	0.817633	1.18662	0.196131	0.115873	0.473123	FALSE	6	TMEM14B	protein_coding	81853	transmembrane protein 14B
ENSG00000144021	0.233825	0.385802	0.00916071	0.115828	0.0577988	FALSE	2	CIAO1	protein_coding	9391	cytosolic iron-sulfur assembly component 1
ENSG00000179918	0.349092	0.525623	0.0560494	0.115597	0.220336	FALSE	16	SEPHS2	protein_coding	22928	selenophosphate synthetase 2
ENSG00000137868	0.00720693	0.137611	9.55952e-10	0.115504	2.70469e-08	FALSE	15	STRA6	protein_coding	64220	stimulated by retinoic acid 6
ENSG00000141504	1.20669	1.38184	0.305119	0.115501	0.591064	FALSE	17	SAT2	protein_coding	112483	spermidine/spermine N1-acetyltransferase family member 2
ENSG00000132661	0.361116	0.47701	0.103643	0.115233	0.324326	FALSE	20	NXT1	protein_coding	29107	nuclear transport factor 2 like export factor 1
ENSG00000116288	1.87832	2.13943	0.353975	0.115211	0.639809	FALSE	1	PARK7	protein_coding	11315	Parkinsonism associated deglycase
ENSG00000108691	0.0128322	0.156601	0.00101297	0.115049	0.00938325	FALSE	17	CCL2	protein_coding	6347	C-C motif chemokine ligand 2
ENSG00000087884	0.193035	0.405724	0.0392461	0.114904	0.169935	FALSE	11	AAMDC	protein_coding	28971	adipogenesis associated Mth938 domain containing
ENSG00000088682	0.259673	0.480076	0.0590555	0.114823	0.227732	FALSE	16	COQ9	protein_coding	57017	coenzyme Q9
ENSG00000121691	0.216883	0.535995	0.157103	0.114778	0.419769	FALSE	11	CAT	protein_coding	847	catalase
ENSG00000144290	0.0469762	0.132915	3.14787e-10	0.114746	9.42264e-09	FALSE	2	SLC4A10	protein_coding	57282	solute carrier family 4 member 10
ENSG00000081760	0.14812	0.212642	0.0123081	0.11474	0.0719973	FALSE	12	AACS	protein_coding	65985	acetoacetyl-CoA synthetase
ENSG00000180096	0.094567	0.272437	0.0307269	0.114712	0.143967	FALSE	16	2018-09-01	protein_coding	1731	septin 1
ENSG00000214022	0.441265	0.723573	0.18634	0.114709	0.459487	FALSE	7	REPIN1	protein_coding	29803	replication initiator 1
ENSG00000107872	0.313278	0.375644	0.0297388	0.114548	0.140491	FALSE	10	FBXL15	protein_coding	79176	F-box and leucine rich repeat protein 15
ENSG00000108666	0.115328	0.219459	0.00102051	0.114176	0.00940125	FALSE	17	C17orf75	protein_coding	64149	chromosome 17 open reading frame 75
ENSG00000101972	0.418879	0.662759	0.134163	0.114072	0.381787	FALSE	X	STAG2	protein_coding	10735	stromal antigen 2
ENSG00000237517	0.189193	0.195037	8.61018e-05	0.114006	0.00109504	FALSE	22	DGCR5	antisense	26220	DiGeorge syndrome critical region gene 5 (non-protein coding)
ENSG00000134198	0.0933403	0.155756	3.33889e-06	0.113887	5.87405e-05	FALSE	1	TSPAN2	protein_coding	10100	tetraspanin 2
ENSG00000157514	0.239157	0.32733	0.0198205	0.113771	0.103717	FALSE	X	TSC22D3	protein_coding	1831	TSC22 domain family member 3
ENSG00000168701	0.37336	0.656251	0.174819	0.113543	0.444163	FALSE	16	TMEM208	protein_coding	29100	transmembrane protein 208
ENSG00000205364	0.00404858	0.11897	1.6266e-05	0.113453	0.000249927	FALSE	16	MT1M	protein_coding	4499	metallothionein 1M
ENSG00000109881	0.383553	0.577923	0.0884098	0.113403	0.293855	FALSE	11	CCDC34	protein_coding	91057	coiled-coil domain containing 34
ENSG00000176697	0.0710647	0.169234	1.87672e-05	0.113339	0.00028129	FALSE	11	BDNF	protein_coding	627	brain derived neurotrophic factor
ENSG00000160746	0.0903147	0.223186	0.0010131	0.113259	0.00938325	FALSE	3	ANO10	protein_coding	55129	anoctamin 10
ENSG00000197119	0.241783	0.286369	0.0133819	0.113166	0.0771178	FALSE	14	SLC25A29	protein_coding	123096	solute carrier family 25 member 29
ENSG00000125844	0.192786	0.498786	0.142291	0.112853	0.396288	FALSE	20	RRBP1	protein_coding	6238	ribosome binding protein 1
ENSG00000136710	0.377703	0.512381	0.0651155	0.112797	0.243552	FALSE	2	CCDC115	protein_coding	84317	coiled-coil domain containing 115
ENSG00000163541	0.635329	0.71444	0.198755	0.1126	0.477002	FALSE	2	SUCLG1	protein_coding	8802	succinate-CoA ligase alpha subunit
ENSG00000235453	0.14816	0.334633	0.0197977	0.112408	0.103717	FALSE	9	TOPORS-AS1	antisense	100129250	small integral membrane protein 27
ENSG00000156384	0.151609	0.298889	0.0151766	0.112402	0.0847463	FALSE	10	SFR1	protein_coding	119392	SWI5 dependent homologous recombination repair protein 1
ENSG00000108830	0.16233	0.302995	0.0107001	0.112238	0.0649235	FALSE	17	RND2	protein_coding	8153	Rho family GTPase 2
ENSG00000144893	0.0494461	0.219617	0.00139221	0.112221	0.0121842	FALSE	3	MED12L	protein_coding	116931	mediator complex subunit 12 like
ENSG00000186352	0.166243	0.322507	0.0130461	0.112092	0.0754352	FALSE	4	ANKRD37	protein_coding	353322	ankyrin repeat domain 37
ENSG00000123358	0.0421441	0.153741	1.0713e-05	0.112015	0.000172057	FALSE	12	NR4A1	protein_coding	3164	nuclear receptor subfamily 4 group A member 1
ENSG00000072818	0.0998539	0.275268	0.0156463	0.111918	0.0866876	FALSE	17	ACAP1	protein_coding	9744	ArfGAP with coiled-coil, ankyrin repeat and PH domains 1
ENSG00000235706	0.117603	0.241324	0.00770808	0.11185	0.0502275	FALSE	14	DICER1-AS1	antisense	400242	DICER1 antisense RNA 1
ENSG00000100412	0.600001	0.865879	0.190983	0.111785	0.466657	FALSE	22	ACO2	protein_coding	50	aconitase 2
ENSG00000148444	0.609362	0.47348	0.0587142	0.111677	0.227327	FALSE	10	COMMD3	protein_coding	23412	COMM domain containing 3
ENSG00000179387	0.101508	0.219299	0.0019417	0.111637	0.0161709	FALSE	4	ELMOD2	protein_coding	255520	ELMO domain containing 2
ENSG00000135750	0.0179556	0.12883	2.9776e-07	0.111625	6.23726e-06	FALSE	1	KCNK1	protein_coding	3775	potassium two pore domain channel subfamily K member 1
ENSG00000247746	0.111161	0.411653	0.0493955	0.111562	0.201094	FALSE	X	USP51	protein_coding	158880	ubiquitin specific peptidase 51
ENSG00000115084	0.141996	0.413219	0.0655364	0.111474	0.24433	FALSE	2	SLC35F5	protein_coding	80255	solute carrier family 35 member F5
ENSG00000144567	0.544731	0.801311	0.183304	0.111406	0.455591	FALSE	2	FAM134A	protein_coding	79137	reticulophagy regulator family member 2
ENSG00000103353	0.147756	0.247831	0.0337999	0.111389	0.153227	FALSE	16	UBFD1	protein_coding	56061	ubiquitin family domain containing 1
ENSG00000154330	0.00549165	0.130398	8.32192e-10	0.111293	2.36751e-08	FALSE	9	PGM5	protein_coding	5239	phosphoglucomutase 5
ENSG00000172831	0.313955	0.468785	0.0784224	0.111263	0.273512	FALSE	16	CES2	protein_coding	8824	carboxylesterase 2
ENSG00000162458	0.151595	0.177506	2.12272e-05	0.111143	0.000314961	FALSE	1	FBLIM1	protein_coding	54751	filamin binding LIM protein 1
ENSG00000177156	0.887359	0.985243	0.363024	0.110922	0.647375	FALSE	11	TALDO1	protein_coding	6888	transaldolase 1
ENSG00000137693	0.0972813	0.323997	0.0180772	0.110895	0.096677	FALSE	11	YAP1	protein_coding	10413	Yes associated protein 1
ENSG00000167258	0.219925	0.337041	0.0206885	0.110822	0.106825	FALSE	17	CDK12	protein_coding	51755	cyclin dependent kinase 12
ENSG00000172057	0.147972	0.33921	0.023172	0.110801	0.11656	FALSE	17	ORMDL3	protein_coding	94103	ORMDL sphingolipid biosynthesis regulator 3
ENSG00000196975	0.0492802	0.262271	0.0276636	0.110674	0.133061	FALSE	2	ANXA4	protein_coding	307	annexin A4
ENSG00000163923	0.243126	0.314894	0.0408304	0.110625	0.174888	FALSE	3	RPL39L	protein_coding	116832	ribosomal protein L39 like
ENSG00000243279	0.393014	0.647705	0.0677626	0.110474	0.249034	FALSE	X	PRAF2	protein_coding	11230	PRA1 domain family member 2
ENSG00000169230	1.12747	1.28892	0.273505	0.110448	0.559848	FALSE	5	PRELID1	protein_coding	27166	PRELI domain containing 1
ENSG00000104863	0.19672	0.243934	0.00784164	0.110444	0.0507535	FALSE	19	LIN7B	protein_coding	64130	lin-7 homolog B, crumbs cell polarity complex component
ENSG00000179262	0.959222	1.20377	0.301218	0.110344	0.587253	FALSE	19	RAD23A	protein_coding	5886	RAD23 homolog A, nucleotide excision repair protein
ENSG00000128602	0.0754971	0.232679	0.00744409	0.110306	0.0489339	FALSE	7	SMO	protein_coding	6608	smoothened, frizzled class receptor
ENSG00000136732	0.130887	0.385834	0.0427123	0.110213	0.180331	FALSE	2	GYPC	protein_coding	2995	glycophorin C (Gerbich blood group)
ENSG00000080189	0.206594	0.444909	0.0836028	0.110115	0.284778	FALSE	20	SLC35C2	protein_coding	51006	solute carrier family 35 member C2
ENSG00000141404	0.21815	0.321794	0.0175244	0.110104	0.094553	FALSE	18	GNAL	protein_coding	2774	G protein subunit alpha L
ENSG00000155324	0.0387436	0.286901	0.0365463	0.109935	0.161633	FALSE	5	GRAMD3	protein_coding	65983	GRAM domain containing 3
ENSG00000108406	0.294522	0.509038	0.121939	0.109931	0.359481	FALSE	17	DHX40	protein_coding	79665	DEAH-box helicase 40
ENSG00000128016	0.0290179	0.223851	0.000301763	0.109884	0.00328032	FALSE	19	ZFP36	protein_coding	7538	ZFP36 ring finger protein
ENSG00000146674	0.0184912	0.145012	3.06358e-06	0.109773	5.4267e-05	FALSE	7	IGFBP3	protein_coding	3486	insulin like growth factor binding protein 3
ENSG00000166946	0.219382	0.318887	0.0250941	0.109722	0.123935	FALSE	15	CCNDBP1	protein_coding	23582	cyclin D1 binding protein 1
ENSG00000114784	1.31364	1.40608	0.425	0.109479	0.697759	FALSE	3	EIF1B	protein_coding	10289	eukaryotic translation initiation factor 1B
ENSG00000167617	0.00858827	0.137357	6.88386e-10	0.109386	1.97471e-08	FALSE	19	CDC42EP5	protein_coding	148170	CDC42 effector protein 5
ENSG00000184983	1.02004	1.10888	0.247308	0.10935	0.533859	FALSE	22	NDUFA6	protein_coding	4700	NADH:ubiquinone oxidoreductase subunit A6
ENSG00000126457	1.18648	1.18401	0.294027	0.109287	0.580576	FALSE	19	PRMT1	protein_coding	3276	protein arginine methyltransferase 1
ENSG00000099968	0.126431	0.277542	0.00229255	0.109279	0.0185979	FALSE	22	BCL2L13	protein_coding	23786	BCL2 like 13
ENSG00000100804	1.52334	1.60744	0.198751	0.109269	0.477002	FALSE	14	PSMB5	protein_coding	5693	proteasome subunit beta 5
ENSG00000173436	1.02398	1.2033	0.21761	0.109203	0.501305	FALSE	1	MINOS1	protein_coding	440574	mitochondrial inner membrane organizing system 1
ENSG00000177685	0.0162631	0.130865	2.59064e-09	0.1092	6.98527e-08	FALSE	11	CRACR2B	protein_coding	283229	calcium release activated channel regulator 2B
ENSG00000115661	0.283737	0.395472	0.02993	0.109064	0.141168	FALSE	2	STK16	protein_coding	8576	serine/threonine kinase 16
ENSG00000184005	0.0806438	0.181939	0.000885454	0.109003	0.00839677	FALSE	1	ST6GALNAC3	protein_coding	256435	ST6 N-acetylgalactosaminide alpha-2,6-sialyltransferase 3
ENSG00000101460	1.04386	1.03499	0.444776	0.108969	0.715117	FALSE	20	MAP1LC3A	protein_coding	84557	microtubule associated protein 1 light chain 3 alpha
ENSG00000197345	0.46577	0.570633	0.0974227	0.108926	0.311964	FALSE	11	MRPL21	protein_coding	219927	mitochondrial ribosomal protein L21
ENSG00000258890	0.187265	0.271916	0.0104225	0.108919	0.0638018	FALSE	17	CEP95	protein_coding	90799	centrosomal protein 95
ENSG00000198816	0.257	0.356083	0.106892	0.108751	0.3307	FALSE	19	ZNF358	protein_coding	140467	zinc finger protein 358
ENSG00000137198	0.0205222	0.198448	0.00631444	0.108696	0.0428444	FALSE	6	GMPR	protein_coding	2766	guanosine monophosphate reductase
ENSG00000243660	0.064069	0.26787	0.00246369	0.108458	0.0197382	FALSE	10	ZNF487	protein_coding
ENSG00000213614	0.301271	0.589011	0.0917297	0.108382	0.300442	FALSE	15	HEXA	protein_coding	3073	hexosaminidase subunit alpha
ENSG00000138449	0.0509969	0.169873	0.000101393	0.108376	0.00126004	FALSE	2	SLC40A1	protein_coding	30061	solute carrier family 40 member 1
ENSG00000145012	0.127473	0.377761	0.0711142	0.108268	0.257141	FALSE	3	LPP	protein_coding	4026	LIM domain containing preferred translocation partner in lipoma
ENSG00000148300	0.321858	0.500136	0.102	0.108233	0.321793	FALSE	9	REXO4	protein_coding	57109	REX4 homolog, 3'-5' exonuclease
ENSG00000130159	0.369109	0.394277	0.143076	0.108034	0.397084	FALSE	19	ECSIT	protein_coding	51295	ECSIT signalling integrator
ENSG00000139675	0.234245	0.347331	0.0276294	0.108001	0.132976	FALSE	13	HNRNPA1L2	protein_coding	144983	heterogeneous nuclear ribonucleoprotein A1-like 2
ENSG00000087053	0.129133	0.212484	0.0121103	0.107873	0.0711655	FALSE	11	MTMR2	protein_coding	8898	myotubularin related protein 2
ENSG00000103855	0.262489	0.420315	0.120463	0.107581	0.356544	FALSE	15	CD276	protein_coding	80381	CD276 molecule
ENSG00000102178	0.275144	0.329855	0.0168013	0.107487	0.0913426	FALSE	X	UBL4A	protein_coding	8266	ubiquitin like 4A
ENSG00000075407	0.323765	0.362584	0.0591496	0.107289	0.227925	FALSE	10	ZNF37A	protein_coding	7587	zinc finger protein 37A
ENSG00000198890	0.0973163	0.217615	0.00258545	0.107151	0.0205384	FALSE	1	PRMT6	protein_coding	55170	protein arginine methyltransferase 6
ENSG00000140092	0.0163975	0.174977	0.000986915	0.106997	0.00916535	FALSE	14	FBLN5	protein_coding	10516	fibulin 5
ENSG00000150594	0.0144202	0.133295	1.65659e-07	0.106943	3.57901e-06	FALSE	10	ADRA2A	protein_coding	150	adrenoceptor alpha 2A
ENSG00000173848	0.0691162	0.149653	0.000420719	0.106733	0.0043798	FALSE	10	NET1	protein_coding	10276	neuroepithelial cell transforming 1
ENSG00000090971	0.244098	0.45743	0.130437	0.106532	0.375242	FALSE	19	NAT14	protein_coding	57106	N-acetyltransferase 14 (putative)
ENSG00000204304	0.11889	0.228376	0.00747241	0.106476	0.0490206	FALSE	6	PBX2	protein_coding	5089	PBX homeobox 2
ENSG00000175215	0.268849	0.36567	0.0255922	0.106428	0.125853	FALSE	12	CTDSP2	protein_coding	10106	CTD small phosphatase 2
ENSG00000198792	0.173124	0.350545	0.0327769	0.106404	0.150123	FALSE	22	TMEM184B	protein_coding	25829	transmembrane protein 184B
ENSG00000162613	0.569579	0.571634	0.0803062	0.106367	0.27795	FALSE	1	FUBP1	protein_coding	8880	far upstream element binding protein 1
ENSG00000113083	0.0311982	0.164152	0.00236036	0.106167	0.0190813	FALSE	5	LOX	protein_coding	4015	lysyl oxidase
ENSG00000126768	0.522555	0.56859	0.0662699	0.106143	0.245961	FALSE	X	TIMM17B	protein_coding	10245	translocase of inner mitochondrial membrane 17B
ENSG00000101439	1.31039	2.40121	0.233213	0.106118	0.519385	FALSE	20	CST3	protein_coding	1471	cystatin C
ENSG00000107829	0.0402496	0.160904	0.000710991	0.10609	0.00693334	FALSE	10	FBXW4	protein_coding	6468	F-box and WD repeat domain containing 4
ENSG00000218336	0.066742	0.192985	0.000907093	0.106067	0.00853147	FALSE	4	TENM3	protein_coding	55714	teneurin transmembrane protein 3
ENSG00000058272	0.522314	0.585318	0.129456	0.106064	0.373329	FALSE	12	PPP1R12A	protein_coding	4659	protein phosphatase 1 regulatory subunit 12A
ENSG00000176485	0.0972491	0.475549	0.0657053	0.106058	0.244695	FALSE	11	PLA2G16	protein_coding	11145	phospholipase A2 group XVI
ENSG00000104231	0.210648	0.29138	0.00610503	0.105943	0.0415875	FALSE	8	ZFAND1	protein_coding	79752	zinc finger AN1-type containing 1
ENSG00000112237	0.454728	0.618181	0.155765	0.105861	0.418015	FALSE	6	CCNC	protein_coding	892	cyclin C
ENSG00000110628	0.0715608	0.169663	0.00251004	0.105644	0.0200473	FALSE	11	SLC22A18	protein_coding	5002	solute carrier family 22 member 18
ENSG00000072135	0.160749	0.31726	0.00878154	0.105513	0.0556703	FALSE	2	PTPN18	protein_coding	26469	protein tyrosine phosphatase, non-receptor type 18
ENSG00000204439	0.155401	0.295885	0.0152538	0.105277	0.0850574	FALSE	6	C6orf47	protein_coding	57827	chromosome 6 open reading frame 47
ENSG00000064393	0.321441	0.542061	0.110722	0.105046	0.338475	FALSE	7	HIPK2	protein_coding	28996	homeodomain interacting protein kinase 2
ENSG00000007202	0.126546	0.214983	0.00268946	0.105008	0.0212178	FALSE	17	KIAA0100	protein_coding	9703	KIAA0100
ENSG00000125818	0.485134	0.623101	0.235623	0.104957	0.521938	FALSE	20	PSMF1	protein_coding	9491	proteasome inhibitor subunit 1
ENSG00000204344	0.18362	0.398416	0.0680235	0.104833	0.249549	FALSE	6	STK19	protein_coding	8859	serine/threonine kinase 19
ENSG00000182704	0.110704	0.325698	0.011436	0.104791	0.0682263	FALSE	11	TSKU	protein_coding	25987	tsukushi, small leucine rich proteoglycan
ENSG00000132467	0.112569	0.208486	0.0016055	0.104778	0.0138397	FALSE	4	UTP3	protein_coding	57050	UTP3, small subunit processome component homolog (S. cerevisiae)
ENSG00000125967	0.0993829	0.248202	0.0260692	0.104707	0.12741	FALSE	20	NECAB3	protein_coding	63941	N-terminal EF-hand calcium binding protein 3
ENSG00000203727	0.0430355	0.279163	0.0382401	0.104624	0.167191	FALSE	6	SAMD5	protein_coding	389432	sterile alpha motif domain containing 5
ENSG00000256391	0.0440955	0.148849	0.000249847	0.104529	0.00277437	FALSE	NA	NA	NA
ENSG00000102119	0.383207	0.541424	0.0849974	0.104478	0.28704	FALSE	X	EMD	protein_coding	2010	emerin
ENSG00000120727	1.22771	1.45784	0.400382	0.104408	0.67705	FALSE	5	PAIP2	protein_coding	51247	poly(A) binding protein interacting protein 2
ENSG00000130332	1.38552	1.48118	0.29646	0.104337	0.5826	FALSE	19	LSM7	protein_coding	51690	LSM7 homolog, U6 small nuclear RNA and mRNA degradation associated
ENSG00000204334	0.0132875	0.14021	1.90391e-07	0.104309	4.08766e-06	FALSE	2	ERICH2	protein_coding	285141	glutamate rich 2
ENSG00000112118	0.262175	0.349378	0.0442443	0.103891	0.185585	FALSE	6	MCM3	protein_coding	4172	minichromosome maintenance complex component 3
ENSG00000130939	0.122149	0.195906	0.00370657	0.103749	0.0277375	FALSE	1	UBE4B	protein_coding	10277	ubiquitination factor E4B
ENSG00000246705	0.108012	0.370841	0.0288919	0.103608	0.137814	FALSE	12	H2AFJ	protein_coding	55766	H2A histone family member J
ENSG00000240344	0.390867	0.591109	0.226099	0.103503	0.511231	FALSE	2	PPIL3	protein_coding	53938	peptidylprolyl isomerase like 3
ENSG00000205155	0.437996	0.770673	0.167738	0.103446	0.434034	FALSE	19	PSENEN	protein_coding	55851	presenilin enhancer gamma-secretase subunit
ENSG00000143891	0.0619051	0.222754	0.0184669	0.103339	0.098506	FALSE	2	GALM	protein_coding	130589	galactose mutarotase
ENSG00000152583	0.0616257	0.406542	0.109502	0.103316	0.335957	FALSE	4	SPARCL1	protein_coding	8404	SPARC like 1
ENSG00000204310	0.356783	0.421483	0.0875136	0.103302	0.292382	FALSE	6	AGPAT1	protein_coding	10554	1-acylglycerol-3-phosphate O-acyltransferase 1
ENSG00000131446	0.142906	0.28699	0.0135316	0.103209	0.0777632	FALSE	5	MGAT1	protein_coding	4245	mannosyl (alpha-1,3-)-glycoprotein beta-1,2-N-acetylglucosaminyltransferase
ENSG00000196268	0.22378	0.281206	0.0086849	0.102934	0.0552612	FALSE	19	ZNF493	protein_coding	284443	zinc finger protein 493
ENSG00000126453	0.0547755	0.173379	0.000199577	0.102896	0.00227486	FALSE	19	BCL2L12	protein_coding	83596	BCL2 like 12
ENSG00000140319	2.87412	3.13836	0.199274	0.102766	0.477915	FALSE	15	SRP14	protein_coding	6727	signal recognition particle 14
ENSG00000198380	0.200668	0.296801	0.0267833	0.102623	0.129817	FALSE	2	GFPT1	protein_coding	2673	glutamine--fructose-6-phosphate transaminase 1
ENSG00000139641	0.069487	0.210341	0.0058917	0.102599	0.0404276	FALSE	12	ESYT1	protein_coding	23344	extended synaptotagmin 1
ENSG00000180389	0.24422	0.36949	0.0567736	0.102591	0.222336	FALSE	13	ATP5EP2	protein_coding	432369	ATP synthase, H+ transporting, mitochondrial F1 complex, epsilon subunit pseudogene 2
ENSG00000145632	0.15755	0.160719	7.0534e-05	0.102578	0.000910506	FALSE	5	PLK2	protein_coding	10769	polo like kinase 2
ENSG00000133131	0.0657796	0.219939	0.00228228	0.102499	0.0185292	FALSE	X	MORC4	protein_coding	79710	MORC family CW-type zinc finger 4
ENSG00000179981	0.127995	0.196453	0.00320155	0.102232	0.0247104	FALSE	18	TSHZ1	protein_coding	10194	teashirt zinc finger homeobox 1
ENSG00000123297	0.245803	0.358704	0.035143	0.102142	0.157381	FALSE	12	TSFM	protein_coding	10102	Ts translation elongation factor, mitochondrial
ENSG00000111647	0.0735586	0.17645	0.000165676	0.102073	0.00193764	FALSE	12	UHRF1BP1L	protein_coding	23074	UHRF1 binding protein 1 like
ENSG00000100722	0.384044	0.530023	0.191129	0.102034	0.466741	FALSE	14	ZC3H14	protein_coding	79882	zinc finger CCCH-type containing 14
ENSG00000185274	0.0700974	0.113049	1.63608e-08	0.101878	4.00374e-07	FALSE	7	WBSCR17	protein_coding	64409	Williams-Beuren syndrome chromosome region 17
ENSG00000102554	0.0143665	0.137069	9.17856e-05	0.101762	0.00115313	FALSE	13	KLF5	protein_coding	688	Kruppel like factor 5
ENSG00000198231	0.253504	0.342995	0.0611154	0.101741	0.233165	FALSE	17	DDX42	protein_coding	11325	DEAD-box helicase 42
ENSG00000100321	0.177107	0.292374	0.0999541	0.101581	0.31751	FALSE	22	SYNGR1	protein_coding	9145	synaptogyrin 1
ENSG00000101463	0.0503852	0.128204	0.000796718	0.101553	0.00770385	FALSE	20	SYNDIG1	protein_coding	79953	synapse differentiation inducing 1
ENSG00000113643	0.379842	0.460433	0.174756	0.101506	0.444163	FALSE	5	RARS	protein_coding	5917	arginyl-tRNA synthetase
ENSG00000108821	0.0214664	0.120801	1.65559e-05	0.101346	0.000252544	FALSE	17	COL1A1	protein_coding	1277	collagen type I alpha 1 chain
ENSG00000169783	0.290996	0.141666	0.00012101	0.101335	0.00147366	FALSE	15	LINGO1	protein_coding	84894	leucine rich repeat and Ig domain containing 1
ENSG00000120162	0.169494	0.172237	0.00402957	0.101162	0.0297451	FALSE	9	MOB3B	protein_coding	79817	MOB kinase activator 3B
ENSG00000164967	0.165622	0.36843	0.111751	0.101145	0.339902	FALSE	9	RPP25L	protein_coding	138716	ribonuclease P/MRP subunit p25 like
ENSG00000157045	0.171068	0.249045	0.0162005	0.101032	0.088896	FALSE	16	NTAN1	protein_coding	123803	N-terminal asparagine amidase
ENSG00000165392	0.0908509	0.192859	0.000527257	0.10076	0.00535397	FALSE	8	WRN	protein_coding	7486	Werner syndrome RecQ like helicase
ENSG00000090661	0.206515	0.441111	0.0407881	0.100755	0.174852	FALSE	19	CERS4	protein_coding	79603	ceramide synthase 4
ENSG00000170412	0.0613872	0.275584	0.00649842	0.10074	0.0438029	FALSE	17	GPRC5C	protein_coding	55890	G protein-coupled receptor class C group 5 member C
ENSG00000197223	0.323222	0.527876	0.0920277	0.100728	0.300655	FALSE	2	C1D	protein_coding	10438	C1D nuclear receptor corepressor
ENSG00000078674	0.719724	0.748601	0.211619	0.100679	0.492537	FALSE	8	PCM1	protein_coding	5108	pericentriolar material 1
ENSG00000162433	0.242211	0.567599	0.119914	0.100668	0.355338	FALSE	1	AK4	protein_coding	205	adenylate kinase 4
ENSG00000217555	0.318072	0.568021	0.162599	0.100378	0.427704	FALSE	16	CKLF	protein_coding	51192	chemokine like factor
ENSG00000166833	0.158312	0.359304	0.211065	0.100366	0.491804	FALSE	11	NAV2	protein_coding	89797	neuron navigator 2
ENSG00000143772	0.0420027	0.220473	0.0252749	0.100358	0.124648	FALSE	1	ITPKB	protein_coding	3707	inositol-trisphosphate 3-kinase B
ENSG00000146576	0.166278	0.26413	0.0252968	0.100274	0.124697	FALSE	7	C7orf26	protein_coding	79034	chromosome 7 open reading frame 26
ENSG00000205664	0.270521	0.215912	0.0105765	0.100144	0.0643674	FALSE	X	RP11-706O15.1	lincRNA
ENSG00000127337	0.539832	0.63235	0.212309	0.100088	0.493365	FALSE	12	YEATS4	protein_coding	8089	YEATS domain containing 4
ENSG00000135999	0.136571	0.202213	0.00756517	0.100072	0.0494153	FALSE	2	EPC2	protein_coding	26122	enhancer of polycomb homolog 2
ENSG00000107679	0.223958	0.32602	0.0167138	0.100042	0.0909878	FALSE	10	PLEKHA1	protein_coding	59338	pleckstrin homology domain containing A1
ENSG00000113441	0.12639	0.237144	0.00616896	0.100026	0.0419676	FALSE	5	LNPEP	protein_coding	4012	leucyl and cystinyl aminopeptidase
ENSG00000112096	0.218454	0.391606	0.153767	0.0999007	0.414826	FALSE	6	SOD2	protein_coding	6648	superoxide dismutase 2
ENSG00000181788	0.311459	0.435199	0.187038	0.0998353	0.460626	FALSE	3	SIAH2	protein_coding	6478	siah E3 ubiquitin protein ligase 2
ENSG00000137434	0.0606239	0.210563	0.00671479	0.0997415	0.0449415	FALSE	6	C6orf52	protein_coding	347744	chromosome 6 open reading frame 52
ENSG00000168569	0.210612	0.430357	0.165364	0.0996157	0.430154	FALSE	11	TMEM223	protein_coding	79064	transmembrane protein 223
ENSG00000185112	0.0833317	0.213135	0.00336073	0.0996135	0.0256324	FALSE	3	FAM43A	protein_coding	131583	family with sequence similarity 43 member A
ENSG00000218891	0.166491	0.260087	0.0117149	0.0995727	0.0694091	FALSE	19	ZNF579	protein_coding	163033	zinc finger protein 579
ENSG00000111640	4.44302	4.76212	0.263586	0.0994957	0.547668	FALSE	12	GAPDH	protein_coding	2597	glyceraldehyde-3-phosphate dehydrogenase
ENSG00000141510	0.149586	0.257506	0.020918	0.0994305	0.107633	FALSE	17	TP53	protein_coding	7157	tumor protein p53
ENSG00000090013	0.334897	0.698167	0.280966	0.0994294	0.566154	FALSE	19	BLVRB	protein_coding	645	biliverdin reductase B
ENSG00000135535	0.387212	0.847788	0.350161	0.0994176	0.636156	FALSE	6	CD164	protein_coding	8763	CD164 molecule
ENSG00000257923	0.23656	0.389225	0.0654466	0.0993986	0.244083	FALSE	7	CUX1	protein_coding	1523	cut like homeobox 1
ENSG00000100225	0.294687	0.509506	0.0856754	0.0992394	0.288199	FALSE	22	FBXO7	protein_coding	25793	F-box protein 7
ENSG00000136840	0.119761	0.293706	0.0860992	0.0990142	0.289228	FALSE	9	ST6GALNAC4	protein_coding	27090	ST6 N-acetylgalactosaminide alpha-2,6-sialyltransferase 4
ENSG00000205129	0.0395924	0.19516	0.0385946	0.0989491	0.168166	FALSE	4	C4orf47	protein_coding	441054	chromosome 4 open reading frame 47
ENSG00000186625	0.165325	0.286927	0.0493247	0.0988762	0.201094	FALSE	6	KATNA1	protein_coding	11104	katanin catalytic subunit A1
ENSG00000257698	0.388328	0.709457	0.206865	0.0987565	0.487088	FALSE	12	RP11-620J15.3	lincRNA
ENSG00000162236	0.300156	0.498647	0.170783	0.098636	0.43829	FALSE	11	STX5	protein_coding	6811	syntaxin 5
ENSG00000109738	0.141297	0.174528	0.01658	0.0985063	0.0904498	FALSE	4	GLRB	protein_coding	2743	glycine receptor beta
ENSG00000142864	1.74525	2.04301	0.185259	0.0983381	0.458234	FALSE	1	SERBP1	protein_coding	26135	SERPINE1 mRNA binding protein 1
ENSG00000144711	0.117015	0.254449	0.00708316	0.098295	0.0468836	FALSE	3	IQSEC1	protein_coding	9922	IQ motif and Sec7 domain 1
ENSG00000183337	0.143224	0.195236	0.0035456	0.098293	0.0267656	FALSE	X	BCOR	protein_coding	54880	BCL6 corepressor
ENSG00000112992	0.198125	0.276559	0.019833	0.0981069	0.103717	FALSE	5	NNT	protein_coding	23530	nicotinamide nucleotide transhydrogenase
ENSG00000168765	0.114487	0.318406	0.0235474	0.0980907	0.117988	FALSE	1	GSTM4	protein_coding	2948	glutathione S-transferase mu 4
ENSG00000166091	0.0131204	0.139741	7.65291e-05	0.0980269	0.000981759	FALSE	14	CMTM5	protein_coding	116173	CKLF like MARVEL transmembrane domain containing 5
ENSG00000083123	0.0807644	0.226787	0.0258975	0.0979762	0.126871	FALSE	6	BCKDHB	protein_coding	594	branched chain keto acid dehydrogenase E1 subunit beta
ENSG00000141441	0.139474	0.234369	0.010896	0.09797	0.0658417	FALSE	18	GAREM	protein_coding	64762	GRB2 associated regulator of MAPK1 subtype 1
ENSG00000137193	0.182562	0.221633	0.00349315	0.0979222	0.0265053	FALSE	6	PIM1	protein_coding	5292	Pim-1 proto-oncogene, serine/threonine kinase
ENSG00000109794	0.106259	0.122102	2.27012e-05	0.0978741	0.000333953	FALSE	4	FAM149A	protein_coding	25854	family with sequence similarity 149 member A
ENSG00000204520	0.0862336	0.298412	0.0103309	0.0978567	0.0635045	FALSE	6	MICA	protein_coding	100507436	MHC class I polypeptide-related sequence A
ENSG00000163704	0.11714	0.231399	0.0337658	0.0977974	0.15314	FALSE	3	PRRT3	protein_coding	285368	proline rich transmembrane protein 3
ENSG00000078596	0.0181632	0.114096	3.8409e-05	0.0977581	0.000529573	FALSE	X	ITM2A	protein_coding	9452	integral membrane protein 2A
ENSG00000169375	0.150242	0.246576	0.0121032	0.0976971	0.0711655	FALSE	15	SIN3A	protein_coding	25942	SIN3 transcription regulator family member A
ENSG00000105514	0.144325	0.214995	0.00916207	0.0976826	0.0577988	FALSE	19	RAB3D	protein_coding	9545	RAB3D, member RAS oncogene family
ENSG00000115904	0.174616	0.220924	0.00227333	0.0976737	0.018471	FALSE	2	SOS1	protein_coding	6654	SOS Ras/Rac guanine nucleotide exchange factor 1
ENSG00000177674	0.101478	0.36543	0.0552336	0.0976529	0.218292	FALSE	1	AGTRAP	protein_coding	57085	angiotensin II receptor associated protein
ENSG00000166136	1.32888	1.33	0.274683	0.0976266	0.560545	FALSE	10	NDUFB8	protein_coding	4714	NADH:ubiquinone oxidoreductase subunit B8
ENSG00000131188	0.474792	0.656004	0.148651	0.0976009	0.40687	FALSE	5	PRR7	protein_coding	80758	proline rich 7, synaptic
ENSG00000138760	0.372755	0.519476	0.195557	0.0975699	0.472349	FALSE	4	SCARB2	protein_coding	950	scavenger receptor class B member 2
ENSG00000135540	0.366186	0.405594	0.0300358	0.0975562	0.141505	FALSE	6	NHSL1	protein_coding	57224	NHS like 1
ENSG00000146729	0.574931	0.953539	0.340169	0.0975151	0.626525	FALSE	7	GBAS	protein_coding	2631	nipsnap homolog 2
ENSG00000112530	0.0599197	0.239968	0.0907281	0.0975111	0.298012	FALSE	6	PACRG	protein_coding	135138	parkin coregulated
ENSG00000109787	0.184473	0.291259	0.00791601	0.097493	0.0511569	FALSE	4	KLF3	protein_coding	51274	Kruppel like factor 3
ENSG00000067606	0.276391	0.251509	0.00715782	0.0974734	0.0472626	FALSE	1	PRKCZ	protein_coding	5590	protein kinase C zeta
ENSG00000135314	0.112682	0.277336	0.0953763	0.0974622	0.307509	FALSE	6	KHDC1	protein_coding	80759	KH homology domain containing 1
ENSG00000129691	0.158644	0.264708	0.100431	0.0974473	0.318459	FALSE	8	ASH2L	protein_coding	9070	ASH2 like histone lysine methyltransferase complex subunit
ENSG00000103502	0.296561	0.425413	0.0475416	0.0974136	0.195136	FALSE	16	CDIPT	protein_coding	10423	CDP-diacylglycerol--inositol 3-phosphatidyltransferase
ENSG00000172845	0.24403	0.451833	0.114819	0.0972412	0.345847	FALSE	2	SP3	protein_coding	6670	Sp3 transcription factor
ENSG00000132475	3.71346	4.16382	0.30038	0.0972411	0.586173	FALSE	17	H3F3B	protein_coding	3021	H3 histone family member 3B
ENSG00000185129	0.150975	0.298112	0.0217331	0.097118	0.110615	FALSE	5	PURA	protein_coding	5813	purine rich element binding protein A
ENSG00000102908	0.212703	0.31195	0.117043	0.0970424	0.350474	FALSE	16	NFAT5	protein_coding	10725	nuclear factor of activated T-cells 5
ENSG00000174886	1.52639	1.66605	0.386333	0.096895	0.666422	FALSE	19	NDUFA11	protein_coding	126328	NADH:ubiquinone oxidoreductase subunit A11
ENSG00000153071	0.00901791	0.122275	3.13938e-07	0.0968231	6.56282e-06	FALSE	5	DAB2	protein_coding	1601	DAB2, clathrin adaptor protein
ENSG00000166130	0.149009	0.310841	0.0611193	0.096791	0.233165	FALSE	12	IKBIP	protein_coding	121457	IKBKB interacting protein
ENSG00000033050	0.201771	0.276048	0.020745	0.0966023	0.106903	FALSE	7	ABCF2	protein_coding	10061	ATP binding cassette subfamily F member 2
ENSG00000123384	0.272223	0.400207	0.060511	0.096587	0.231529	FALSE	12	LRP1	protein_coding	4035	LDL receptor related protein 1
ENSG00000129003	0.112475	0.214908	0.00101133	0.0965613	0.00938325	FALSE	15	VPS13C	protein_coding	54832	vacuolar protein sorting 13 homolog C
ENSG00000196199	0.633104	0.767033	0.252626	0.0964779	0.539801	FALSE	13	MPHOSPH8	protein_coding	54737	M-phase phosphoprotein 8
ENSG00000159840	0.237755	0.401577	0.0644987	0.0964272	0.241859	FALSE	7	ZYX	protein_coding	7791	zyxin
ENSG00000163710	0.0529859	0.135189	5.36081e-06	0.0963841	9.03118e-05	FALSE	3	PCOLCE2	protein_coding	26577	procollagen C-endopeptidase enhancer 2
ENSG00000223942	0.0274126	0.120263	1.24966e-05	0.0963001	0.000197327	FALSE	6	RP11-252P19.2	sense_intronic
ENSG00000184900	0.857542	0.918643	0.406567	0.0962133	0.68259	FALSE	21	SUMO3	protein_coding	6612	small ubiquitin-like modifier 3
ENSG00000124171	0.0654159	0.235276	0.0134648	0.0961931	0.0774224	FALSE	20	PARD6B	protein_coding	84612	par-6 family cell polarity regulator beta
ENSG00000134709	0.0359937	0.122399	2.8942e-06	0.0961654	5.13547e-05	FALSE	1	HOOK1	protein_coding	51361	hook microtubule tethering protein 1
ENSG00000152348	0.145368	0.244466	0.00747764	0.0961107	0.0490206	FALSE	5	ATG10	protein_coding	83734	autophagy related 10
ENSG00000153404	0.0707942	0.191808	0.0011011	0.0961065	0.0100451	FALSE	5	PLEKHG4B	protein_coding	153478	pleckstrin homology and RhoGEF domain containing G4B
ENSG00000007402	0.0285931	0.167063	0.00143441	0.0960611	0.0125111	FALSE	3	CACNA2D2	protein_coding	9254	calcium voltage-gated channel auxiliary subunit alpha2delta 2
ENSG00000174231	0.321031	0.39156	0.0524776	0.0960559	0.21087	FALSE	17	PRPF8	protein_coding	10594	pre-mRNA processing factor 8
ENSG00000137207	0.758236	1.1044	0.494125	0.0960166	0.746354	FALSE	6	YIPF3	protein_coding	25844	Yip1 domain family member 3
ENSG00000088298	0.116325	0.2438	0.023827	0.0959894	0.119043	FALSE	20	EDEM2	protein_coding	55741	ER degradation enhancing alpha-mannosidase like protein 2
ENSG00000135862	0.0668625	0.16189	0.00568435	0.0959484	0.0393183	FALSE	1	LAMC1	protein_coding	3915	laminin subunit gamma 1
ENSG00000171914	0.139287	0.216418	0.000951415	0.0959051	0.0088997	FALSE	15	TLN2	protein_coding	83660	talin 2
ENSG00000154781	0.243759	0.401913	0.0730992	0.095756	0.261209	FALSE	3	CCDC174	protein_coding	51244	coiled-coil domain containing 174
ENSG00000182534	0.160385	0.233855	0.00314347	0.0957125	0.0243166	FALSE	17	MXRA7	protein_coding	439921	matrix remodeling associated 7
ENSG00000160194	0.657445	0.869398	0.293373	0.0955728	0.580285	FALSE	21	NDUFV3	protein_coding	4731	NADH:ubiquinone oxidoreductase subunit V3
ENSG00000165060	0.13196	0.306548	0.0733473	0.0955304	0.261643	FALSE	9	FXN	protein_coding	2395	frataxin
ENSG00000124767	0.925267	1.3793	0.601692	0.0955296	0.813288	FALSE	6	GLO1	protein_coding	2739	glyoxalase I
ENSG00000176974	0.0707002	0.212933	0.0104991	0.0954548	0.0640429	FALSE	17	SHMT1	protein_coding	6470	serine hydroxymethyltransferase 1
ENSG00000137133	0.5295	0.790618	0.292649	0.0953226	0.579763	FALSE	9	HINT2	protein_coding	84681	histidine triad nucleotide binding protein 2
ENSG00000156804	0.0795487	0.162533	0.000518818	0.0953192	0.00527345	FALSE	8	FBXO32	protein_coding	114907	F-box protein 32
ENSG00000152413	0.240743	0.243981	0.0253621	0.0952803	0.1249	FALSE	5	HOMER1	protein_coding	9456	homer scaffolding protein 1
ENSG00000102924	0.123003	0.16093	0.00995413	0.0951408	0.0615178	FALSE	16	CBLN1	protein_coding	869	cerebellin 1 precursor
ENSG00000124243	0.167555	0.338054	0.0380391	0.0950477	0.166383	FALSE	20	BCAS4	protein_coding	55653	breast carcinoma amplified sequence 4
ENSG00000061676	0.485039	0.521631	0.104374	0.0950318	0.325683	FALSE	2	NCKAP1	protein_coding	10787	NCK associated protein 1
ENSG00000130348	0.18336	0.261813	0.0136685	0.0948151	0.078419	FALSE	6	QRSL1	protein_coding	55278	glutaminyl-tRNA synthase (glutamine-hydrolyzing)-like 1
ENSG00000259692	0.156973	0.238958	0.0209448	0.0947842	0.107718	FALSE	15	RP11-499F3.2	lincRNA
ENSG00000211448	0.0649433	0.195555	0.00368574	0.0946502	0.0276216	FALSE	14	DIO2	protein_coding	1734	iodothyronine deiodinase 2
ENSG00000074842	0.611542	0.927856	0.311311	0.0945684	0.596568	FALSE	19	MYDGF	protein_coding	56005	myeloid derived growth factor
ENSG00000159335	2.70796	2.55181	0.764157	0.0945591	0.902292	FALSE	12	PTMS	protein_coding	5763	parathymosin
ENSG00000100243	0.647382	0.798435	0.322631	0.0945023	0.609389	FALSE	22	CYB5R3	protein_coding	1727	cytochrome b5 reductase 3
ENSG00000115129	0.21479	0.540947	0.109442	0.0944108	0.335871	FALSE	2	TP53I3	protein_coding	9540	tumor protein p53 inducible protein 3
ENSG00000233593	0.087924	0.118971	0.000168308	0.0943595	0.00196397	FALSE	1	RP4-665J23.1	lincRNA	105378853	uncharacterized LOC105378853
ENSG00000143633	0.275132	0.365059	0.0751562	0.094347	0.265075	FALSE	1	C1orf131	protein_coding	128061	chromosome 1 open reading frame 131
ENSG00000132535	0.274328	0.226911	0.00677852	0.0943377	0.0451412	FALSE	17	DLG4	protein_coding	1742	discs large MAGUK scaffold protein 4
ENSG00000137955	0.392348	0.539578	0.132574	0.0942872	0.378489	FALSE	1	RABGGTB	protein_coding	5876	Rab geranylgeranyltransferase beta subunit
ENSG00000235026	0.0158861	0.118325	4.12382e-07	0.0942264	8.51735e-06	FALSE	2	DPP10-AS1	antisense	389023	DPP10 antisense RNA 1
ENSG00000079616	0.233085	0.261757	0.0667042	0.0940775	0.247167	FALSE	16	KIF22	protein_coding	3835	kinesin family member 22
ENSG00000102897	0.367178	0.464978	0.16343	0.0939663	0.428312	FALSE	16	LYRM1	protein_coding	57149	LYR motif containing 1
ENSG00000204463	0.718256	0.691649	0.229851	0.0937991	0.515621	FALSE	6	BAG6	protein_coding	7917	BCL2 associated athanogene 6
ENSG00000101220	0.598205	0.546039	0.0856146	0.0937932	0.288088	FALSE	20	C20orf27	protein_coding	54976	chromosome 20 open reading frame 27
ENSG00000033100	0.0695839	0.212618	0.0154841	0.0937092	0.086109	FALSE	7	CHPF2	protein_coding	54480	chondroitin polymerizing factor 2
ENSG00000102309	0.60365	0.686007	0.295642	0.0934143	0.581985	FALSE	X	PIN4	protein_coding	5303	peptidylprolyl cis/trans isomerase, NIMA-interacting 4
ENSG00000172939	0.206263	0.260402	0.0561708	0.0933752	0.220477	FALSE	3	OXSR1	protein_coding	9943	oxidative stress responsive 1
ENSG00000167543	0.232634	0.573445	0.297042	0.0932598	0.582741	FALSE	17	TP53I13	protein_coding	90313	tumor protein p53 inducible protein 13
ENSG00000100575	0.404648	0.516805	0.139352	0.0932595	0.391375	FALSE	14	TIMM9	protein_coding	26520	translocase of inner mitochondrial membrane 9
ENSG00000255284	0.145931	0.311594	0.0668875	0.0930553	0.247261	FALSE	11	AP006621.5	lincRNA	171391	uncharacterized LOC171391
ENSG00000157657	0.155273	0.182219	0.00216886	0.0929675	0.0177647	FALSE	9	ZNF618	protein_coding	114991	zinc finger protein 618
ENSG00000164742	0.118586	0.119967	1.91267e-08	0.0929381	4.65853e-07	FALSE	7	ADCY1	protein_coding	107	adenylate cyclase 1
ENSG00000171303	0.0313631	0.122268	0.00174294	0.092815	0.0148021	FALSE	2	KCNK3	protein_coding	3777	potassium two pore domain channel subfamily K member 3
ENSG00000167553	0.215657	0.209243	0.0153842	0.0925677	0.0856456	FALSE	12	TUBA1C	protein_coding	84790	tubulin alpha 1c
ENSG00000183783	0.0234087	0.12611	9.52088e-06	0.0923979	0.000153869	FALSE	4	KCTD8	protein_coding	386617	potassium channel tetramerization domain containing 8
ENSG00000125246	0.0778276	0.240653	0.0122373	0.0923817	0.0717628	FALSE	13	CLYBL	protein_coding	171425	citrate lyase beta like
ENSG00000176720	0.0911495	0.215261	0.0214608	0.0923118	0.109445	FALSE	2	BOK	protein_coding	666	BOK, BCL2 family apoptosis regulator
ENSG00000198168	0.403717	0.651167	0.182057	0.0922862	0.453474	FALSE	11	SVIP	protein_coding	258010	small VCP interacting protein
ENSG00000133983	1.06961	1.27984	0.390689	0.0921874	0.66869	FALSE	14	COX16	protein_coding	51241	COX16, cytochrome c oxidase assembly homolog
ENSG00000132329	0.0141361	0.104258	7.3544e-06	0.092148	0.000120746	FALSE	2	RAMP1	protein_coding	10267	receptor activity modifying protein 1
ENSG00000002933	0.00437633	0.108146	1.73934e-06	0.0921204	3.24227e-05	FALSE	7	TMEM176A	protein_coding	55365	transmembrane protein 176A
ENSG00000221823	0.197564	0.258814	0.0578109	0.0920846	0.225373	FALSE	2	PPP3R1	protein_coding	5534	protein phosphatase 3 regulatory subunit B, alpha
ENSG00000073464	0.13038	0.13495	5.26609e-05	0.0920781	0.000700811	FALSE	X	CLCN4	protein_coding	1183	chloride voltage-gated channel 4
ENSG00000206129	0.123425	0.277299	0.00675329	0.09206	0.0450525	FALSE	18	CTD-2008L17.2	lincRNA
ENSG00000171161	0.234023	0.366514	0.0608467	0.0919414	0.232469	FALSE	1	ZNF672	protein_coding	79894	zinc finger protein 672
ENSG00000140545	0.139607	0.376817	0.0493561	0.0918891	0.201094	FALSE	15	MFGE8	protein_coding	4240	milk fat globule-EGF factor 8 protein
ENSG00000204264	0.0788148	0.252107	0.0492625	0.0918169	0.200922	FALSE	6	PSMB8	protein_coding	5696	proteasome subunit beta 8
ENSG00000100263	0.193881	0.374368	0.0996244	0.0916848	0.317244	FALSE	22	RHBDD3	protein_coding	25807	rhomboid domain containing 3
ENSG00000145390	0.039537	0.159156	0.0155279	0.0916709	0.0862598	FALSE	4	USP53	protein_coding	54532	ubiquitin specific peptidase 53
ENSG00000165629	1.34088	1.37037	0.380416	0.0916423	0.662688	FALSE	10	ATP5C1	protein_coding	509	ATP synthase, H+ transporting, mitochondrial F1 complex, gamma polypeptide 1
ENSG00000259943	0.25727	0.317823	0.129302	0.0916161	0.373199	FALSE	1	RP1-39G22.7	antisense
ENSG00000124486	0.344008	0.371624	0.108505	0.0915989	0.334128	FALSE	X	USP9X	protein_coding	8239	ubiquitin specific peptidase 9, X-linked
ENSG00000064933	0.160004	0.252476	0.0443964	0.0915876	0.186048	FALSE	2	PMS1	protein_coding	5378	PMS1 homolog 1, mismatch repair system component
ENSG00000147853	0.3268	0.468483	0.106508	0.0914963	0.330203	FALSE	9	AK3	protein_coding	50808	adenylate kinase 3
ENSG00000107185	0.190292	0.250574	0.0386301	0.0914854	0.168166	FALSE	9	RGP1	protein_coding	9827	RGP1 homolog, RAB6A GEF complex partner 1
ENSG00000089737	0.985042	1.04479	0.296871	0.0914655	0.5826	FALSE	14	DDX24	protein_coding	57062	DEAD-box helicase 24
ENSG00000106638	0.150379	0.309669	0.103465	0.0914505	0.324177	FALSE	7	TBL2	protein_coding	26608	transducin beta like 2
ENSG00000142694	0.0137867	0.136523	6.04023e-05	0.0913986	0.00078859	FALSE	1	EVA1B	protein_coding	55194	eva-1 homolog B
ENSG00000011304	0.375527	0.524577	0.26247	0.09138	0.546781	FALSE	19	PTBP1	protein_coding	5725	polypyrimidine tract binding protein 1
ENSG00000105278	0.113954	0.152465	0.00017612	0.0913699	0.00204359	FALSE	19	ZFR2	protein_coding	23217	zinc finger RNA binding protein 2
ENSG00000185627	0.576642	0.664278	0.259541	0.0913641	0.544329	FALSE	11	PSMD13	protein_coding	5719	proteasome 26S subunit, non-ATPase 13
ENSG00000166896	0.0838725	0.162451	0.00162137	0.0913164	0.0139416	FALSE	12	XRCC6BP1	protein_coding	91419	ATP23 metallopeptidase and ATP synthase assembly factor homolog
ENSG00000117500	0.163187	0.359275	0.234565	0.0912812	0.520842	FALSE	1	TMED5	protein_coding	50999	transmembrane p24 trafficking protein 5
ENSG00000125107	0.160883	0.234706	0.0161192	0.0912715	0.0886136	FALSE	16	CNOT1	protein_coding	23019	CCR4-NOT transcription complex subunit 1
ENSG00000251562	8.51329	8.71532	0.644277	0.0912643	0.838283	FALSE	11	MALAT1	lincRNA	378938	metastasis associated lung adenocarcinoma transcript 1 (non-protein coding)
ENSG00000172660	0.353312	0.407814	0.0861787	0.0912155	0.289228	FALSE	NA	NA	NA
ENSG00000114988	0.12818	0.243725	0.0883725	0.0909696	0.293826	FALSE	2	LMAN2L	protein_coding	81562	lectin, mannose binding 2 like
ENSG00000082512	0.0492218	0.169185	0.00375234	0.090957	0.0279584	FALSE	1	TRAF5	protein_coding	7188	TNF receptor associated factor 5
ENSG00000164889	0.140321	0.385089	0.0894933	0.0907901	0.29525	FALSE	7	SLC4A2	protein_coding	6522	solute carrier family 4 member 2
ENSG00000137166	0.0864035	0.109119	8.94316e-05	0.0907385	0.00113181	FALSE	6	FOXP4	protein_coding	116113	forkhead box P4
ENSG00000141429	0.2897	0.511002	0.333509	0.0906924	0.619563	FALSE	18	GALNT1	protein_coding	2589	polypeptide N-acetylgalactosaminyltransferase 1
ENSG00000180190	0.0978842	0.22716	0.00730778	0.0906848	0.0481297	FALSE	8	TDRP	protein_coding	157695	testis development related protein
ENSG00000128039	0.170719	0.291897	0.0150707	0.0905755	0.0843094	FALSE	4	SRD5A3	protein_coding	79644	steroid 5 alpha-reductase 3
ENSG00000145919	0.594964	0.758472	0.187049	0.0904904	0.460626	FALSE	5	BOD1	protein_coding	91272	biorientation of chromosomes in cell division 1
ENSG00000169851	0.0815233	0.314447	0.0478787	0.0903905	0.196364	FALSE	4	PCDH7	protein_coding	5099	protocadherin 7
ENSG00000087157	0.104442	0.191173	0.00869192	0.0903731	0.0552718	FALSE	17	PGS1	protein_coding	9489	phosphatidylglycerophosphate synthase 1
ENSG00000138674	0.325649	0.433055	0.0955043	0.0902118	0.307633	FALSE	4	SEC31A	protein_coding	22872	SEC31 homolog A, COPII coat complex component
ENSG00000149743	0.270714	0.417892	0.096757	0.0901334	0.310314	FALSE	11	TRPT1	protein_coding	83707	tRNA phosphotransferase 1
ENSG00000196235	0.278976	0.389692	0.13175	0.0901106	0.377244	FALSE	19	SUPT5H	protein_coding	6829	SPT5 homolog, DSIF elongation factor subunit
ENSG00000101132	0.954082	0.827889	0.397452	0.0900721	0.674192	FALSE	20	PFDN4	protein_coding	5203	prefoldin subunit 4
ENSG00000146648	0.0403507	0.119059	3.25795e-06	0.0900665	5.74145e-05	FALSE	7	EGFR	protein_coding	1956	epidermal growth factor receptor
ENSG00000089048	0.533855	0.635828	0.240061	0.0899177	0.527407	FALSE	20	ESF1	protein_coding	51575	ESF1 nucleolar pre-rRNA processing protein homolog
ENSG00000110057	0.0248057	0.194374	0.119634	0.089845	0.355011	FALSE	11	UNC93B1	protein_coding	81622	unc-93 homolog B1 (C. elegans)
ENSG00000181061	0.722327	1.08735	0.26503	0.0898315	0.548978	FALSE	3	HIGD1A	protein_coding	25994	HIG1 hypoxia inducible domain family member 1A
ENSG00000213246	0.582197	0.759944	0.292773	0.0897539	0.579763	FALSE	17	SUPT4H1	protein_coding	6827	SPT4 homolog, DSIF elongation factor subunit
ENSG00000064102	0.133885	0.216214	0.0129344	0.0895921	0.0749152	FALSE	12	ASUN	protein_coding	55726	integrator complex subunit 13
ENSG00000185808	0.130917	0.285305	0.00912156	0.0895472	0.0576751	FALSE	21	PIGP	protein_coding	51227	phosphatidylinositol glycan anchor biosynthesis class P
ENSG00000137055	0.175038	0.229873	0.0308322	0.089525	0.144205	FALSE	9	PLAA	protein_coding	9373	phospholipase A2 activating protein
ENSG00000177764	0.164994	0.280763	0.0182077	0.0895219	0.0972739	FALSE	NA	NA	NA
ENSG00000075239	0.461216	0.497726	0.2452	0.0894798	0.531413	FALSE	11	ACAT1	protein_coding	38	acetyl-CoA acetyltransferase 1
ENSG00000168538	0.108752	0.177888	0.0115424	0.0894484	0.0687022	FALSE	4	TRAPPC11	protein_coding	60684	trafficking protein particle complex 11
ENSG00000111540	0.273646	0.398366	0.14334	0.0893991	0.397608	FALSE	12	RAB5B	protein_coding	5869	RAB5B, member RAS oncogene family
ENSG00000122958	0.404652	0.470861	0.315019	0.0893581	0.60122	FALSE	10	VPS26A	protein_coding	9559	VPS26, retromer complex component A
ENSG00000129194	0.0886125	0.206413	0.0687593	0.0892973	0.251383	FALSE	17	SOX15	protein_coding	6665	SRY-box 15
ENSG00000137720	0.247704	0.398463	0.054113	0.08923	0.215098	FALSE	11	C11orf1	protein_coding	64776	chromosome 11 open reading frame 1
ENSG00000187094	0.00217671	0.0900032	2.1967e-08	0.0892144	5.27565e-07	FALSE	3	CCK	protein_coding	885	cholecystokinin
ENSG00000114544	0.238069	0.411472	0.111137	0.0891221	0.33884	FALSE	3	SLC41A3	protein_coding	54946	solute carrier family 41 member 3
ENSG00000146574	0.144076	0.234317	0.0332251	0.0891035	0.151486	FALSE	7	CCZ1B	protein_coding	221960	CCZ1 homolog B, vacuolar protein trafficking and biogenesis associated
ENSG00000106803	1.62719	1.66867	0.376254	0.0890057	0.659354	FALSE	9	SEC61B	protein_coding	10952	Sec61 translocon beta subunit
ENSG00000130643	0.242099	0.260253	0.0494021	0.0889913	0.201094	FALSE	10	CALY	protein_coding	50632	calcyon neuron specific vesicular protein
ENSG00000145349	0.178999	0.306688	0.0806624	0.0888751	0.278596	FALSE	4	CAMK2D	protein_coding	817	calcium/calmodulin dependent protein kinase II delta
ENSG00000167641	0.0439747	0.104847	1.67379e-06	0.0888448	3.14277e-05	FALSE	19	PPP1R14A	protein_coding	94274	protein phosphatase 1 regulatory inhibitor subunit 14A
ENSG00000145901	0.285772	0.47919	0.0580051	0.0888043	0.225745	FALSE	5	TNIP1	protein_coding	10318	TNFAIP3 interacting protein 1
ENSG00000151353	0.217986	0.427831	0.106887	0.0886841	0.3307	FALSE	2	TMEM18	protein_coding	129787	transmembrane protein 18
ENSG00000144747	0.34532	0.482627	0.232585	0.0886642	0.518786	FALSE	3	TMF1	protein_coding	7110	TATA element modulatory factor 1
ENSG00000104964	1.01077	0.604581	0.191943	0.0886031	0.46805	FALSE	19	AES	protein_coding	166	amino-terminal enhancer of split
ENSG00000095015	0.0346029	0.129265	8.31111e-05	0.0885813	0.00106224	FALSE	5	MAP3K1	protein_coding	4214	mitogen-activated protein kinase kinase kinase 1
ENSG00000198598	0.0743022	0.12757	1.9331e-05	0.0885029	0.000288903	FALSE	12	MMP17	protein_coding	4326	matrix metallopeptidase 17
ENSG00000177733	2.19764	2.11187	0.55553	0.0884911	0.7852	FALSE	5	HNRNPA0	protein_coding	10949	heterogeneous nuclear ribonucleoprotein A0
ENSG00000107789	0.170155	0.265509	0.0315821	0.0884759	0.14602	FALSE	10	MINPP1	protein_coding	9562	multiple inositol-polyphosphate phosphatase 1
ENSG00000065183	0.141715	0.214127	0.0114577	0.0884372	0.0682768	FALSE	1	WDR3	protein_coding	10885	WD repeat domain 3
ENSG00000198546	0.250131	0.425109	0.0864554	0.0881626	0.28969	FALSE	10	ZNF511	protein_coding	118472	zinc finger protein 511
ENSG00000033867	0.514944	0.347564	0.118685	0.0880399	0.35348	FALSE	3	SLC4A7	protein_coding	9497	solute carrier family 4 member 7
ENSG00000058673	0.301282	0.356385	0.129118	0.0878861	0.372876	FALSE	1	ZC3H11A	protein_coding	9877	zinc finger CCCH-type containing 11A
ENSG00000178074	0.420203	0.442819	0.0774465	0.0878801	0.270871	FALSE	2	C2orf69	protein_coding	205327	chromosome 2 open reading frame 69
ENSG00000143252	0.701426	1.02095	0.4019	0.087871	0.678154	FALSE	1	SDHC	protein_coding	6391	succinate dehydrogenase complex subunit C
ENSG00000149483	0.136861	0.248781	0.0309269	0.0876905	0.144256	FALSE	11	TMEM138	protein_coding	51524	transmembrane protein 138
ENSG00000125977	1.16389	1.45594	0.455118	0.087675	0.722407	FALSE	20	EIF2S2	protein_coding	8894	eukaryotic translation initiation factor 2 subunit beta
ENSG00000108262	0.137824	0.183349	0.0151905	0.0876601	0.0847498	FALSE	17	GIT1	protein_coding	28964	GIT ArfGAP 1
ENSG00000137177	0.0551314	0.176856	0.00410948	0.0876317	0.0302917	FALSE	6	KIF13A	protein_coding	63971	kinesin family member 13A
ENSG00000151292	0.245777	0.273441	0.0368779	0.0876026	0.162474	FALSE	5	CSNK1G3	protein_coding	1456	casein kinase 1 gamma 3
ENSG00000171298	0.118733	0.25294	0.00635983	0.0875307	0.0430958	FALSE	17	GAA	protein_coding	2548	glucosidase alpha, acid
ENSG00000268362	0.118423	0.171504	0.0091257	0.0873855	0.0576751	FALSE	19	CTD-2017D11.1	lincRNA
ENSG00000111642	0.672706	0.631052	0.297613	0.0873434	0.58299	FALSE	12	CHD4	protein_coding	1108	chromodomain helicase DNA binding protein 4
ENSG00000168872	0.172578	0.281287	0.073958	0.087136	0.262372	FALSE	16	DDX19A	protein_coding	55308	DEAD-box helicase 19A
ENSG00000152503	0.464646	0.266239	0.0505097	0.0870719	0.204394	FALSE	5	TRIM36	protein_coding	55521	tripartite motif containing 36
ENSG00000161999	0.131348	0.275811	0.0728645	0.0870293	0.260813	FALSE	16	JMJD8	protein_coding	339123	jumonji domain containing 8
ENSG00000103018	0.5069	0.623476	0.221457	0.0870227	0.505635	FALSE	16	CYB5B	protein_coding	80777	cytochrome b5 type B
ENSG00000119185	0.491577	0.467141	0.204202	0.0869136	0.483348	FALSE	2	ITGB1BP1	protein_coding	9270	integrin subunit beta 1 binding protein 1
ENSG00000136425	0.13696	0.252863	0.0277756	0.0868658	0.133351	FALSE	15	CIB2	protein_coding	10518	calcium and integrin binding family member 2
ENSG00000237441	0.251994	0.501132	0.172613	0.0867799	0.440424	FALSE	6	RGL2	protein_coding	5863	ral guanine nucleotide dissociation stimulator like 2
ENSG00000143761	1.09141	1.35527	0.365335	0.0865954	0.64959	FALSE	1	ARF1	protein_coding	375	ADP ribosylation factor 1
ENSG00000052841	0.292331	0.423226	0.103325	0.0865268	0.324177	FALSE	11	TTC17	protein_coding	55761	tetratricopeptide repeat domain 17
ENSG00000096093	0.344003	0.684073	0.261032	0.0864265	0.545572	FALSE	6	EFHC1	protein_coding	114327	EF-hand domain containing 1
ENSG00000254531	0.0876822	0.165822	0.0121248	0.086312	0.071184	FALSE	4	FLJ20021	lincRNA	90024	uncharacterized LOC90024
ENSG00000100906	0.270156	0.383775	0.0708802	0.0862554	0.256565	FALSE	14	NFKBIA	protein_coding	4792	NFKB inhibitor alpha
ENSG00000116574	0.174783	0.377829	0.169899	0.0862553	0.437544	FALSE	1	RHOU	protein_coding	58480	ras homolog family member U
ENSG00000167670	0.210527	0.227771	0.0334066	0.0862525	0.152045	FALSE	19	CHAF1A	protein_coding	10036	chromatin assembly factor 1 subunit A
ENSG00000102977	0.26562	0.345548	0.09289	0.0862264	0.302363	FALSE	16	ACD	protein_coding	65057	ACD, shelterin complex subunit and telomerase recruitment factor
ENSG00000109445	0.231549	0.333565	0.12849	0.086153	0.371686	FALSE	4	ZNF330	protein_coding	27309	zinc finger protein 330
ENSG00000108854	0.173105	0.209483	0.00296636	0.0861278	0.0230902	FALSE	17	SMURF2	protein_coding	64750	SMAD specific E3 ubiquitin protein ligase 2
ENSG00000198087	0.0542021	0.168392	0.0243371	0.0860728	0.121006	FALSE	6	CD2AP	protein_coding	23607	CD2 associated protein
ENSG00000197324	0.197072	0.721311	0.232568	0.0860324	0.518786	FALSE	14	LRP10	protein_coding	26020	LDL receptor related protein 10
ENSG00000185338	0.0331276	0.122704	0.00019487	0.0859874	0.00223107	FALSE	16	SOCS1	protein_coding	8651	suppressor of cytokine signaling 1
ENSG00000204228	0.0593107	0.243314	0.0326762	0.0859284	0.149893	FALSE	6	HSD17B8	protein_coding	7923	hydroxysteroid 17-beta dehydrogenase 8
ENSG00000130822	0.056512	0.114032	0.0126479	0.0859106	0.0735857	FALSE	X	PNCK	protein_coding	139728	pregnancy up-regulated nonubiquitous CaM kinase
ENSG00000108294	0.914454	1.07594	0.329219	0.0857972	0.615914	FALSE	NA	NA	NA
ENSG00000213977	0.363002	0.407936	0.0671531	0.0856241	0.247807	FALSE	17	TAX1BP3	protein_coding	30851	Tax1 binding protein 3
ENSG00000187079	0.194118	0.377145	0.103191	0.0856135	0.324009	FALSE	11	TEAD1	protein_coding	7003	TEA domain transcription factor 1
ENSG00000169609	0.181468	0.339041	0.0299369	0.0855856	0.141168	FALSE	15	C15orf40	protein_coding	123207	chromosome 15 open reading frame 40
ENSG00000095906	0.535399	0.62093	0.147597	0.085489	0.405059	FALSE	16	NUBP2	protein_coding	10101	nucleotide binding protein 2
ENSG00000235162	0.389894	0.735747	0.366177	0.0854748	0.650863	FALSE	12	C12orf75	protein_coding	387882	chromosome 12 open reading frame 75
ENSG00000184967	0.171877	0.226405	0.0315474	0.085445	0.145963	FALSE	12	NOC4L	protein_coding	79050	nucleolar complex associated 4 homolog
ENSG00000125845	0.0217103	0.182047	0.0113666	0.0853772	0.0678907	FALSE	20	BMP2	protein_coding	650	bone morphogenetic protein 2
ENSG00000079101	0.0504302	0.0992058	5.68771e-09	0.0851627	1.46476e-07	FALSE	18	CLUL1	protein_coding	27098	clusterin like 1
ENSG00000257093	0.0890839	0.160772	0.00677887	0.0851385	0.0451412	FALSE	7	KIAA1147	protein_coding	57189	KIAA1147
ENSG00000111707	0.379229	0.463004	0.187702	0.0851349	0.461629	FALSE	12	SUDS3	protein_coding	64426	SDS3 homolog, SIN3A corepressor complex component
ENSG00000110080	0.156396	0.260089	0.0197777	0.0850709	0.103717	FALSE	11	ST3GAL4	protein_coding	6484	ST3 beta-galactoside alpha-2,3-sialyltransferase 4
ENSG00000272831	0.204461	0.374485	0.119489	0.0850675	0.354863	FALSE	7	RP11-792A8.4	antisense
ENSG00000153814	0.122206	0.146866	0.00162983	0.0849455	0.0139809	FALSE	7	JAZF1	protein_coding	221895	JAZF zinc finger 1
ENSG00000229809	0.181949	0.330139	0.0408856	0.0849172	0.175052	FALSE	16	ZNF688	protein_coding	146542	zinc finger protein 688
ENSG00000178149	0.347768	0.622	0.306978	0.084898	0.591918	FALSE	3	DALRD3	protein_coding	55152	DALR anticodon binding domain containing 3
ENSG00000120948	0.501981	0.627587	0.194345	0.0848911	0.470464	FALSE	1	TARDBP	protein_coding	23435	TAR DNA binding protein
ENSG00000161981	0.52613	0.698858	0.289036	0.0848582	0.574677	FALSE	16	SNRNP25	protein_coding	79622	small nuclear ribonucleoprotein U11/U12 subunit 25
ENSG00000178425	0.154244	0.209425	0.0176783	0.08479	0.0951847	FALSE	6	NT5DC1	protein_coding	221294	5'-nucleotidase domain containing 1
ENSG00000109756	0.225556	0.21859	0.0411357	0.0846769	0.175715	FALSE	4	RAPGEF2	protein_coding	9693	Rap guanine nucleotide exchange factor 2
ENSG00000221926	0.272075	0.351512	0.23413	0.0846462	0.52053	FALSE	17	TRIM16	protein_coding	10626	tripartite motif containing 16
ENSG00000186787	0.143809	0.199039	0.0420819	0.0844441	0.178545	FALSE	X	SPIN2B	protein_coding	474343	spindlin family member 2B
ENSG00000140455	0.383063	0.342047	0.0877441	0.0843784	0.292868	FALSE	15	USP3	protein_coding	9960	ubiquitin specific peptidase 3
ENSG00000111077	0.0726331	0.132316	0.00350102	0.0842597	0.026526	FALSE	12	TNS2	protein_coding	23371	tensin 2
ENSG00000163608	0.157527	0.251392	0.144243	0.0842572	0.39926	FALSE	3	C3orf17	protein_coding	25871	nucleolus and neural progenitor protein
ENSG00000118971	1.04341	0.505153	0.261327	0.0841917	0.545797	FALSE	12	CCND2	protein_coding	894	cyclin D2
ENSG00000110274	0.164086	0.24199	0.0690321	0.0841655	0.252084	FALSE	11	CEP164	protein_coding	22897	centrosomal protein 164
ENSG00000271576	0.0989958	0.210175	0.05935	0.084141	0.228441	FALSE	1	RP11-486G15.2	lincRNA
ENSG00000124570	0.227542	0.751043	0.361907	0.0839177	0.646276	FALSE	6	SERPINB6	protein_coding	5269	serpin family B member 6
ENSG00000114850	0.476715	0.882416	0.307707	0.0839019	0.592737	FALSE	3	SSR3	protein_coding	6747	signal sequence receptor subunit 3
ENSG00000100304	0.126303	0.173121	0.00536127	0.0838868	0.0375362	FALSE	22	TTLL12	protein_coding	23170	tubulin tyrosine ligase like 12
ENSG00000161179	0.222511	0.251809	0.0395524	0.0838208	0.170688	FALSE	22	YDJC	protein_coding	150223	YdjC homolog (bacterial)
ENSG00000150510	0.0752492	0.164009	0.00478725	0.0838113	0.0342131	FALSE	13	FAM124A	protein_coding	220108	family with sequence similarity 124 member A
ENSG00000186522	0.161758	0.361666	0.071959	0.0837675	0.259181	FALSE	2	2018-09-10	protein_coding	151011	septin 10
ENSG00000034239	0.0273707	0.189401	0.0149045	0.0837582	0.0837067	FALSE	8	EFCAB1	protein_coding	79645	EF-hand calcium binding domain 1
ENSG00000172426	0.0641217	0.230522	0.0223861	0.0837013	0.113102	FALSE	6	RSPH9	protein_coding	221421	radial spoke head 9 homolog
ENSG00000108292	0.127828	0.219905	0.0226112	0.083662	0.114072	FALSE	NA	NA	NA
ENSG00000068878	0.124961	0.182055	0.0161396	0.0834959	0.0886561	FALSE	2	PSME4	protein_coding	23198	proteasome activator subunit 4
ENSG00000114023	0.937386	1.16507	0.121819	0.0833102	0.359231	FALSE	3	FAM162A	protein_coding	26355	family with sequence similarity 162 member A
ENSG00000153132	0.0975097	0.24011	0.0668975	0.0832782	0.247261	FALSE	4	CLGN	protein_coding	1047	calmegin
ENSG00000186951	0.0470331	0.18973	0.0266969	0.083218	0.129672	FALSE	22	PPARA	protein_coding	5465	peroxisome proliferator activated receptor alpha
ENSG00000085871	0.149207	0.377563	0.109209	0.0831169	0.335654	FALSE	4	MGST2	protein_coding	4258	microsomal glutathione S-transferase 2
ENSG00000164897	0.298146	0.42441	0.199931	0.0830775	0.478602	FALSE	7	TMUB1	protein_coding	83590	transmembrane and ubiquitin like domain containing 1
ENSG00000162522	0.0723792	0.127586	9.11106e-05	0.0829919	0.00114744	FALSE	1	KIAA1522	protein_coding	57648	KIAA1522
ENSG00000095139	0.144001	0.254484	0.0892105	0.0829708	0.294701	FALSE	11	ARCN1	protein_coding	372	archain 1
ENSG00000142186	0.27284	0.416271	0.244812	0.0827395	0.530987	FALSE	11	SCYL1	protein_coding	57410	SCY1 like pseudokinase 1
ENSG00000173992	0.262469	0.457106	0.217936	0.0826569	0.501925	FALSE	11	CCS	protein_coding	9973	copper chaperone for superoxide dismutase
ENSG00000159692	0.364259	0.381879	0.122469	0.0825604	0.360324	FALSE	4	CTBP1	protein_coding	1487	C-terminal binding protein 1
ENSG00000110400	0.0856268	0.135668	0.000828301	0.0824875	0.0079645	FALSE	11	PVRL1	protein_coding	5818	nectin cell adhesion molecule 1
ENSG00000158019	0.19686	0.357266	0.156016	0.0824149	0.418487	FALSE	2	BRE	protein_coding	9577	brain and reproductive organ-expressed (TNFRSF1A modulator)
ENSG00000169241	0.102104	0.210053	0.053676	0.0823498	0.214024	FALSE	1	SLC50A1	protein_coding	55974	solute carrier family 50 member 1
ENSG00000137312	0.725128	0.808991	0.276516	0.0820274	0.562282	FALSE	6	FLOT1	protein_coding	10211	flotillin 1
ENSG00000137309	1.09674	0.51404	0.162726	0.0819428	0.427928	FALSE	6	HMGA1	protein_coding	3159	high mobility group AT-hook 1
ENSG00000136811	0.173131	0.306515	0.0588111	0.0819064	0.227471	FALSE	9	ODF2	protein_coding	4957	outer dense fiber of sperm tails 2
ENSG00000131779	0.134272	0.217119	0.0237968	0.0819054	0.119007	FALSE	1	PEX11B	protein_coding	8799	peroxisomal biogenesis factor 11 beta
ENSG00000153574	0.236361	0.312175	0.0642657	0.0819039	0.241335	FALSE	2	RPIA	protein_coding	22934	ribose 5-phosphate isomerase A
ENSG00000178307	0.375746	0.504422	0.107449	0.0818961	0.331728	FALSE	17	TMEM11	protein_coding	8834	transmembrane protein 11
ENSG00000169744	0.154942	0.290242	0.128391	0.0818666	0.371606	FALSE	4	LDB2	protein_coding	9079	LIM domain binding 2
ENSG00000197498	0.23082	0.346594	0.0644265	0.0818178	0.241693	FALSE	6	RPF2	protein_coding	84154	ribosome production factor 2 homolog
ENSG00000142959	0.0104304	0.117087	0.000122889	0.0818122	0.00149128	FALSE	1	BEST4	protein_coding	266675	bestrophin 4
ENSG00000068305	0.149015	0.205295	0.0450147	0.0817621	0.187769	FALSE	15	MEF2A	protein_coding	4205	myocyte enhancer factor 2A
ENSG00000070501	0.180359	0.197585	0.00923158	0.0816876	0.0581663	FALSE	8	POLB	protein_coding	5423	DNA polymerase beta
ENSG00000113805	0.0256048	0.104443	6.02626e-05	0.0815041	0.000787762	FALSE	3	CNTN3	protein_coding	5067	contactin 3
ENSG00000100336	0.0389112	0.157255	0.0067149	0.081493	0.0449415	FALSE	22	APOL4	protein_coding	80832	apolipoprotein L4
ENSG00000143418	0.113307	0.242098	0.0113328	0.0814473	0.0677672	FALSE	1	CERS2	protein_coding	29956	ceramide synthase 2
ENSG00000065150	0.433222	0.497525	0.1504	0.0813716	0.409117	FALSE	13	IPO5	protein_coding	3843	importin 5
ENSG00000092969	0.0458683	0.194828	0.463613	0.0813623	0.728799	FALSE	1	TGFB2	protein_coding	7042	transforming growth factor beta 2
ENSG00000100612	0.394051	0.720363	0.228908	0.0813616	0.514905	FALSE	14	DHRS7	protein_coding	51635	dehydrogenase/reductase 7
ENSG00000166847	0.116084	0.197216	0.00510689	0.0813573	0.0361225	FALSE	16	DCTN5	protein_coding	84516	dynactin subunit 5
ENSG00000165264	0.808397	0.896907	0.326686	0.0810551	0.612855	FALSE	9	NDUFB6	protein_coding	4712	NADH:ubiquinone oxidoreductase subunit B6
ENSG00000100889	0.0594017	0.199642	0.0305784	0.0810091	0.14346	FALSE	14	PCK2	protein_coding	5106	phosphoenolpyruvate carboxykinase 2, mitochondrial
ENSG00000107625	0.390714	0.511697	0.347298	0.0809843	0.634164	FALSE	10	DDX50	protein_coding	79009	DExD-box helicase 50
ENSG00000104973	0.183668	0.269317	0.0887019	0.080883	0.294422	FALSE	19	MED25	protein_coding	81857	mediator complex subunit 25
ENSG00000109906	0.125094	0.157593	0.0125431	0.0808155	0.0731824	FALSE	11	ZBTB16	protein_coding	7704	zinc finger and BTB domain containing 16
ENSG00000154734	0.0410564	0.240375	0.071265	0.0807712	0.257506	FALSE	21	ADAMTS1	protein_coding	9510	ADAM metallopeptidase with thrombospondin type 1 motif 1
ENSG00000116786	0.0836396	0.165053	0.00174613	0.0807656	0.0148055	FALSE	1	PLEKHM2	protein_coding	23207	pleckstrin homology and RUN domain containing M2
ENSG00000100764	0.713789	0.871408	0.316217	0.0807367	0.602504	FALSE	14	PSMC1	protein_coding	5700	proteasome 26S subunit, ATPase 1
ENSG00000230055	0.0712719	0.213506	0.175862	0.0805673	0.445785	FALSE	NA	NA	NA
ENSG00000132406	0.352372	0.576912	0.212268	0.0805329	0.493365	FALSE	4	TMEM128	protein_coding	85013	transmembrane protein 128
ENSG00000156232	0.106976	0.218341	0.014367	0.0804415	0.0816558	FALSE	15	WHAMM	protein_coding	123720	WAS protein homolog associated with actin, golgi membranes and microtubules
ENSG00000114861	0.225036	0.264195	0.0291907	0.0803474	0.138527	FALSE	3	FOXP1	protein_coding	27086	forkhead box P1
ENSG00000156925	0.0634731	0.248995	0.0455908	0.0803291	0.189235	FALSE	X	ZIC3	protein_coding	7547	Zic family member 3
ENSG00000205352	0.329929	0.562219	0.224212	0.0803283	0.509336	FALSE	12	PRR13	protein_coding	54458	proline rich 13
ENSG00000125841	0.247041	0.349443	0.0968687	0.0803247	0.310575	FALSE	20	NRSN2	protein_coding	80023	neurensin 2
ENSG00000133466	0.0912143	0.363932	0.0790617	0.0802428	0.274813	FALSE	22	C1QTNF6	protein_coding	114904	C1q and TNF related 6
ENSG00000105671	0.279255	0.27599	0.0347991	0.0801938	0.156452	FALSE	19	DDX49	protein_coding	54555	DEAD-box helicase 49
ENSG00000134905	0.156145	0.180525	0.041201	0.0800032	0.175819	FALSE	13	CARS2	protein_coding	79587	cysteinyl-tRNA synthetase 2, mitochondrial (putative)
ENSG00000103495	0.50098	0.464106	0.0671649	0.0798598	0.247807	FALSE	16	MAZ	protein_coding	4150	MYC associated zinc finger protein
ENSG00000100744	0.179932	0.258387	0.0139027	0.0798512	0.0794537	FALSE	14	GSKIP	protein_coding	51527	GSK3B interacting protein
ENSG00000188419	0.209379	0.336494	0.0778745	0.0797909	0.271968	FALSE	X	CHM	protein_coding	1121	CHM, Rab escort protein 1
ENSG00000159388	0.340361	0.724223	0.362268	0.0797512	0.646573	FALSE	1	BTG2	protein_coding	7832	BTG anti-proliferation factor 2
ENSG00000131242	0.111966	0.136729	0.00439624	0.0797001	0.0319067	FALSE	17	RAB11FIP4	protein_coding	84440	RAB11 family interacting protein 4
ENSG00000109814	0.211366	0.354787	0.244849	0.079579	0.530987	FALSE	4	UGDH	protein_coding	7358	UDP-glucose 6-dehydrogenase
ENSG00000128563	0.194471	0.3566	0.145332	0.0794625	0.401294	FALSE	7	PRKRIP1	protein_coding	79706	PRKR interacting protein 1 (IL11 inducible)
ENSG00000138385	1.02924	1.27341	0.53733	0.0794223	0.773489	FALSE	2	SSB	protein_coding	6741	Sjogren syndrome antigen B
ENSG00000138759	0.00744138	0.0980082	6.36098e-05	0.0794077	0.000828372	FALSE	4	FRAS1	protein_coding	80144	Fraser extracellular matrix complex subunit 1
ENSG00000169218	0.113135	0.672159	0.179025	0.0793281	0.450479	FALSE	1	RSPO1	protein_coding	284654	R-spondin 1
ENSG00000164638	0.195862	0.244378	0.109772	0.0792397	0.336685	FALSE	7	SLC29A4	protein_coding	222962	solute carrier family 29 member 4
ENSG00000103042	0.10795	0.205487	0.0458688	0.0791964	0.190007	FALSE	16	SLC38A7	protein_coding	55238	solute carrier family 38 member 7
ENSG00000184887	0.172033	0.210664	0.0553896	0.0791135	0.218407	FALSE	14	BTBD6	protein_coding	90135	BTB domain containing 6
ENSG00000116679	0.694044	0.583385	0.309536	0.079099	0.59449	FALSE	1	IVNS1ABP	protein_coding	10625	influenza virus NS1A binding protein
ENSG00000143222	0.716412	0.897963	0.304689	0.0790835	0.590541	FALSE	1	UFC1	protein_coding	51506	ubiquitin-fold modifier conjugating enzyme 1
ENSG00000186973	0.0320811	0.159926	0.105236	0.0790648	0.327342	FALSE	1	FAM183A	protein_coding	440585	family with sequence similarity 183 member A
ENSG00000071575	0.233693	0.396949	0.32457	0.079039	0.611446	FALSE	2	TRIB2	protein_coding	28951	tribbles pseudokinase 2
ENSG00000151458	0.140838	0.221322	0.00753376	0.079037	0.0492724	FALSE	4	ANKRD50	protein_coding	57182	ankyrin repeat domain 50
ENSG00000108370	0.0427027	0.207108	0.254066	0.0790217	0.540762	FALSE	17	RGS9	protein_coding	8787	regulator of G-protein signaling 9
ENSG00000181085	0.0327978	0.145767	0.0163641	0.0790056	0.0895417	FALSE	8	MAPK15	protein_coding	225689	mitogen-activated protein kinase 15
ENSG00000142856	0.219312	0.295827	0.107609	0.0790052	0.332022	FALSE	1	ITGB3BP	protein_coding	23421	integrin subunit beta 3 binding protein
ENSG00000103266	0.875262	1.14828	0.549805	0.078962	0.782071	FALSE	16	STUB1	protein_coding	10273	STIP1 homology and U-box containing protein 1
ENSG00000069188	0.0940092	0.320658	0.0418899	0.0789226	0.178141	FALSE	17	SDK2	protein_coding	54549	sidekick cell adhesion molecule 2
ENSG00000243477	0.0791222	0.16282	0.0128596	0.0787019	0.0746071	FALSE	3	NAT6	protein_coding	24142	N-acetyltransferase 6
ENSG00000167005	0.353293	0.431467	0.161973	0.0786926	0.427143	FALSE	16	NUDT21	protein_coding	11051	nudix hydrolase 21
ENSG00000105088	0.628427	0.338796	0.100131	0.0786728	0.317877	FALSE	19	OLFM2	protein_coding	93145	olfactomedin 2
ENSG00000127314	0.862048	1.09354	0.40509	0.0786673	0.681218	FALSE	12	RAP1B	protein_coding	5908	RAP1B, member of RAS oncogene family
ENSG00000147813	0.32572	0.454854	0.289165	0.0785364	0.574823	FALSE	8	NAPRT	protein_coding	93100	nicotinate phosphoribosyltransferase
ENSG00000171016	0.0920157	0.198183	0.0408303	0.0785019	0.174888	FALSE	15	PYGO1	protein_coding	26108	pygopus family PHD finger 1
ENSG00000259001	0.10358	0.220512	0.0687245	0.0784073	0.251383	FALSE	14	RPPH1	antisense
ENSG00000160113	0.146526	0.182391	0.0162271	0.0783975	0.0889948	FALSE	19	NR2F6	protein_coding	2063	nuclear receptor subfamily 2 group F member 6
ENSG00000162706	0.46203	0.548517	0.434233	0.0781928	0.706785	FALSE	1	CADM3	protein_coding	57863	cell adhesion molecule 3
ENSG00000196313	0.151293	0.203133	0.0125772	0.0781024	0.0732983	FALSE	7	POM121	protein_coding	9883	POM121 transmembrane nucleoporin
ENSG00000102572	0.153458	0.213282	0.0318282	0.0780543	0.146933	FALSE	13	STK24	protein_coding	8428	serine/threonine kinase 24
ENSG00000180176	0.00625744	0.0816859	3.90558e-07	0.0779915	8.09899e-06	FALSE	11	TH	protein_coding	7054	tyrosine hydroxylase
ENSG00000116685	0.177809	0.280003	0.0556827	0.0779038	0.219109	FALSE	1	KIAA2013	protein_coding	90231	KIAA2013
ENSG00000116539	0.592011	0.685837	0.266602	0.0778439	0.551081	FALSE	1	ASH1L	protein_coding	55870	ASH1 like histone lysine methyltransferase
ENSG00000168234	0.094579	0.145201	0.00325682	0.0778254	0.024969	FALSE	18	TTC39C	protein_coding	125488	tetratricopeptide repeat domain 39C
ENSG00000172613	0.178104	0.28436	0.0204085	0.0778199	0.105779	FALSE	11	RAD9A	protein_coding	5883	RAD9 checkpoint clamp component A
ENSG00000018408	0.0511635	0.257022	0.11388	0.0777986	0.34377	FALSE	3	WWTR1	protein_coding	25937	WW domain containing transcription regulator 1
ENSG00000167861	0.0901268	0.156411	0.0998808	0.0776718	0.317489	FALSE	17	HID1	protein_coding	283987	HID1 domain containing
ENSG00000158258	0.209403	0.122989	0.000198071	0.0773408	0.0022652	FALSE	3	CLSTN2	protein_coding	64084	calsyntenin 2
ENSG00000177042	0.201248	0.374335	0.0719134	0.0773228	0.259124	FALSE	11	TMEM80	protein_coding	283232	transmembrane protein 80
ENSG00000188636	0.180428	0.203312	0.0125745	0.0772678	0.0732983	FALSE	22	LDOC1L	protein_coding	84247	retrotransposon Gag like 6
ENSG00000141349	0.328532	0.70973	0.278227	0.0772239	0.563663	FALSE	17	G6PC3	protein_coding	92579	glucose-6-phosphatase catalytic subunit 3
ENSG00000073578	0.376006	0.541669	0.219839	0.0771658	0.504236	FALSE	5	SDHA	protein_coding	6389	succinate dehydrogenase complex flavoprotein subunit A
ENSG00000181027	0.0662741	0.162565	0.0658167	0.0769659	0.244957	FALSE	19	FKRP	protein_coding	79147	fukutin related protein
ENSG00000112146	0.222219	0.296705	0.0613161	0.0768872	0.233485	FALSE	6	FBXO9	protein_coding	26268	F-box protein 9
ENSG00000162772	0.035617	0.161898	0.0221823	0.0768783	0.112347	FALSE	1	ATF3	protein_coding	467	activating transcription factor 3
ENSG00000138764	0.684784	0.473327	0.236881	0.0767975	0.523734	FALSE	4	CCNG2	protein_coding	901	cyclin G2
ENSG00000158636	0.118656	0.153903	0.0134112	0.0765764	0.0772435	FALSE	11	C11orf30	protein_coding	56946	EMSY, BRCA2 interacting transcriptional repressor
ENSG00000149269	0.341993	0.375398	0.164576	0.0765421	0.429199	FALSE	11	PAK1	protein_coding	5058	p21 (RAC1) activated kinase 1
ENSG00000075151	0.275894	0.329303	0.145637	0.0765385	0.401385	FALSE	1	EIF4G3	protein_coding	8672	eukaryotic translation initiation factor 4 gamma 3
ENSG00000100403	0.143197	0.185792	0.0339742	0.0765318	0.153747	FALSE	22	ZC3H7B	protein_coding	23264	zinc finger CCCH-type containing 7B
ENSG00000129187	0.199516	0.351901	0.172704	0.076496	0.440483	FALSE	4	DCTD	protein_coding	1635	dCMP deaminase
ENSG00000111275	0.517897	0.81511	0.294688	0.0764884	0.58122	FALSE	12	ALDH2	protein_coding	217	aldehyde dehydrogenase 2 family (mitochondrial)
ENSG00000256053	0.558458	0.642115	0.323331	0.0764868	0.610092	FALSE	14	APOPT1	protein_coding	84334	apoptogenic 1, mitochondrial
ENSG00000033627	0.357927	0.348363	0.130349	0.0764027	0.375242	FALSE	17	ATP6V0A1	protein_coding	535	ATPase H+ transporting V0 subunit a1
ENSG00000198642	0.229977	0.271458	0.0459061	0.0764011	0.190046	FALSE	9	KLHL9	protein_coding	55958	kelch like family member 9
ENSG00000183773	0.00841543	0.104817	0.00143725	0.0762427	0.0125253	FALSE	22	AIFM3	protein_coding	150209	apoptosis inducing factor, mitochondria associated 3
ENSG00000182831	0.128586	0.21336	0.0112884	0.0762024	0.0676586	FALSE	16	C16orf72	protein_coding	29035	chromosome 16 open reading frame 72
ENSG00000163818	0.101967	0.270487	0.0416688	0.0761737	0.177449	FALSE	3	LZTFL1	protein_coding	54585	leucine zipper transcription factor like 1
ENSG00000188191	0.19826	0.243842	0.117078	0.0761114	0.350474	FALSE	7	PRKAR1B	protein_coding	5575	protein kinase cAMP-dependent type I regulatory subunit beta
ENSG00000123989	0.328691	0.852445	0.4443	0.0760683	0.71469	FALSE	2	CHPF	protein_coding	79586	chondroitin polymerizing factor
ENSG00000137714	0.329838	0.617008	0.231361	0.076057	0.517338	FALSE	11	FDX1	protein_coding	2230	ferredoxin 1
ENSG00000173334	0.0748617	0.160473	0.0220248	0.0760551	0.111714	FALSE	8	TRIB1	protein_coding	10221	tribbles pseudokinase 1
ENSG00000130589	0.0554978	0.125405	0.0139623	0.0760164	0.0797506	FALSE	20	HELZ2	protein_coding	85441	helicase with zinc finger 2
ENSG00000170310	0.315452	0.445289	0.120553	0.0759815	0.356544	FALSE	17	STX8	protein_coding	9482	syntaxin 8
ENSG00000102882	0.275712	0.401123	0.0796615	0.0759513	0.27634	FALSE	16	MAPK3	protein_coding	5595	mitogen-activated protein kinase 3
ENSG00000159167	0.0904996	0.206994	0.00972152	0.0757992	0.0606921	FALSE	8	STC1	protein_coding	6781	stanniocalcin 1
ENSG00000249222	0.140606	0.204777	0.0373116	0.0756568	0.163965	FALSE	22	ATP5L2	protein_coding	267020	ATP synthase, H+ transporting, mitochondrial Fo complex subunit G2
ENSG00000251637	0.0086395	0.118303	0.0199444	0.0756518	0.104023	FALSE	11	RP11-119D9.1	lincRNA
ENSG00000107249	0.0517946	0.309015	0.141744	0.0756254	0.395619	FALSE	9	GLIS3	protein_coding	169792	GLIS family zinc finger 3
ENSG00000164051	0.129945	0.23897	0.0525853	0.0756145	0.211214	FALSE	3	CCDC51	protein_coding	79714	coiled-coil domain containing 51
ENSG00000116459	0.931978	1.05422	0.540152	0.075538	0.775604	FALSE	1	ATP5F1	protein_coding	515	ATP synthase, H+ transporting, mitochondrial Fo complex subunit B1
ENSG00000214113	0.458857	0.587157	0.248372	0.0755092	0.534895	FALSE	6	LYRM4	protein_coding	57128	LYR motif containing 4
ENSG00000163638	0.0824673	0.231336	0.0314588	0.0754187	0.145941	FALSE	3	ADAMTS9	protein_coding	56999	ADAM metallopeptidase with thrombospondin type 1 motif 9
ENSG00000186314	0.0421261	0.146161	0.00977361	0.0753721	0.0608391	FALSE	5	PRELID2	protein_coding	153768	PRELI domain containing 2
ENSG00000166710	0.74706	1.52701	0.446823	0.0753482	0.717403	FALSE	15	B2M	protein_coding	567	beta-2-microglobulin
ENSG00000136152	0.0462893	0.121623	0.0126561	0.0752759	0.0735919	FALSE	13	COG3	protein_coding	83548	component of oligomeric golgi complex 3
ENSG00000152240	0.513689	0.55503	0.329393	0.0752486	0.616097	FALSE	18	HAUS1	protein_coding	115106	HAUS augmin like complex subunit 1
ENSG00000084463	0.429944	0.534726	0.261578	0.0752358	0.545941	FALSE	12	WBP11	protein_coding	51729	WW domain binding protein 11
ENSG00000170175	0.185253	0.401353	0.120646	0.0750527	0.356688	FALSE	17	CHRNB1	protein_coding	1140	cholinergic receptor nicotinic beta 1 subunit
ENSG00000116857	0.522685	0.831689	0.418941	0.0750191	0.694559	FALSE	1	TMEM9	protein_coding	252839	transmembrane protein 9
ENSG00000075131	0.120482	0.203372	0.0402591	0.0749996	0.173159	FALSE	15	TIPIN	protein_coding	54962	TIMELESS interacting protein
ENSG00000062822	0.0996093	0.124641	0.00112126	0.0749837	0.0101635	FALSE	19	POLD1	protein_coding	5424	DNA polymerase delta 1, catalytic subunit
ENSG00000103056	0.080627	0.114904	1.78342e-05	0.0749747	0.000268793	FALSE	16	SMPD3	protein_coding	55512	sphingomyelin phosphodiesterase 3
ENSG00000163444	0.695793	0.645879	0.286237	0.0749022	0.571765	FALSE	1	TMEM183A	protein_coding	92703	transmembrane protein 183A
ENSG00000133315	0.230217	0.3287	0.0423868	0.0748613	0.179544	FALSE	11	MACROD1	protein_coding	28992	MACRO domain containing 1
ENSG00000186806	0.0653376	0.117206	8.97287e-05	0.0748216	0.0011328	FALSE	19	VSIG10L	protein_coding	147645	V-set and immunoglobulin domain containing 10 like
ENSG00000167136	0.230277	0.244024	0.215048	0.0746722	0.497752	FALSE	9	ENDOG	protein_coding	2021	endonuclease G
ENSG00000168702	0.0232939	0.112316	4.99886e-06	0.0746167	8.50466e-05	FALSE	2	LRP1B	protein_coding	53353	LDL receptor related protein 1B
ENSG00000123739	0.314528	0.449772	0.246889	0.0745845	0.533531	FALSE	4	PLA2G12A	protein_coding	81579	phospholipase A2 group XIIA
ENSG00000010256	0.809002	0.897519	0.512722	0.0745314	0.759473	FALSE	3	UQCRC1	protein_coding	7384	ubiquinol-cytochrome c reductase core protein I
ENSG00000105619	0.109708	0.213739	0.095987	0.0744335	0.308419	FALSE	19	TFPT	protein_coding	29844	TCF3 fusion partner
ENSG00000143436	0.456611	0.518035	0.230339	0.074313	0.516145	FALSE	1	MRPL9	protein_coding	65005	mitochondrial ribosomal protein L9
ENSG00000133019	0.0349099	0.12976	0.000840531	0.0741311	0.00805958	FALSE	1	CHRM3	protein_coding	1131	cholinergic receptor muscarinic 3
ENSG00000244291	0.132579	0.192239	0.0618386	0.0741124	0.234873	FALSE	NA	NA	NA
ENSG00000129657	0.289646	0.396443	0.135574	0.0740807	0.384699	FALSE	17	SEC14L1	protein_coding	6397	SEC14 like lipid binding 1
ENSG00000196277	0.0178465	0.0986625	0.00928951	0.07406	0.0584543	FALSE	3	GRM7	protein_coding	2917	glutamate metabotropic receptor 7
ENSG00000115350	0.451156	0.511821	0.203394	0.0740558	0.482914	FALSE	2	POLE4	protein_coding	56655	DNA polymerase epsilon 4, accessory subunit
ENSG00000237512	0.0131471	0.0898529	8.70176e-05	0.0740338	0.00110533	FALSE	10	UNC5B-AS1	antisense	728978	UNC5B antisense RNA 1
ENSG00000162729	0.318604	0.382727	0.177991	0.073919	0.448621	FALSE	1	IGSF8	protein_coding	93185	immunoglobulin superfamily member 8
ENSG00000237190	0.43761	0.411813	0.187069	0.0738182	0.460626	FALSE	5	CDKN2AIPNL	protein_coding	91368	CDKN2A interacting protein N-terminal like
ENSG00000169016	0.155674	0.309429	0.14087	0.073808	0.394031	FALSE	2	E2F6	protein_coding	1876	E2F transcription factor 6
ENSG00000164758	0.399263	0.420262	0.282668	0.0737504	0.568141	FALSE	8	MED30	protein_coding	90390	mediator complex subunit 30
ENSG00000138796	0.33644	0.404028	0.170344	0.0737291	0.437997	FALSE	4	HADH	protein_coding	3033	hydroxyacyl-CoA dehydrogenase
ENSG00000100325	0.190394	0.258536	0.102507	0.0736132	0.322682	FALSE	22	ASCC2	protein_coding	84164	activating signal cointegrator 1 complex subunit 2
ENSG00000164687	1.68861	0.781646	0.394572	0.0736024	0.672733	FALSE	8	FABP5	protein_coding	2171	fatty acid binding protein 5
ENSG00000243667	0.110251	0.20141	0.121393	0.0735668	0.358281	FALSE	2	WDR92	protein_coding	116143	WD repeat domain 92
ENSG00000185721	0.36316	0.464063	0.138162	0.0735483	0.389374	FALSE	22	DRG1	protein_coding	4733	developmentally regulated GTP binding protein 1
ENSG00000104524	0.0736966	0.186577	0.103138	0.0734995	0.324009	FALSE	8	PYCRL	protein_coding	65263	pyrroline-5-carboxylate reductase 3
ENSG00000105877	0.0381329	0.158873	0.0829589	0.0734983	0.284119	FALSE	7	DNAH11	protein_coding	8701	dynein axonemal heavy chain 11
ENSG00000055044	0.324908	0.356173	0.0850985	0.073412	0.287287	FALSE	2	NOP58	protein_coding	51602	NOP58 ribonucleoprotein
ENSG00000126746	0.062684	0.127349	0.00106158	0.0733619	0.00971891	FALSE	12	ZNF384	protein_coding	171017	zinc finger protein 384
ENSG00000078804	0.108159	0.130953	0.0520122	0.0733308	0.209489	FALSE	20	TP53INP2	protein_coding	58476	tumor protein p53 inducible nuclear protein 2
ENSG00000055163	0.421489	0.296576	0.131468	0.0733005	0.376609	FALSE	5	CYFIP2	protein_coding	26999	cytoplasmic FMR1 interacting protein 2
ENSG00000184986	0.246102	0.352227	0.181644	0.0732544	0.453101	FALSE	14	TMEM121	protein_coding	80757	transmembrane protein 121
ENSG00000167815	2.28683	2.31337	0.949873	0.0732522	0.983451	FALSE	19	PRDX2	protein_coding	7001	peroxiredoxin 2
ENSG00000136247	0.389725	0.6022	0.416881	0.0731609	0.692251	FALSE	7	ZDHHC4	protein_coding	55146	zinc finger DHHC-type containing 4
ENSG00000160049	0.344298	0.439518	0.226029	0.0731444	0.511231	FALSE	1	DFFA	protein_coding	1676	DNA fragmentation factor subunit alpha
ENSG00000100504	0.0281409	0.145709	0.0169995	0.073111	0.0922994	FALSE	14	PYGL	protein_coding	5836	glycogen phosphorylase L
ENSG00000134324	0.220822	0.255352	0.0481133	0.0730988	0.197091	FALSE	2	LPIN1	protein_coding	23175	lipin 1
ENSG00000164237	0.323169	0.586554	0.21157	0.0730308	0.492536	FALSE	5	CMBL	protein_coding	134147	carboxymethylenebutenolidase homolog
ENSG00000144659	0.137387	0.253574	0.102078	0.0729414	0.321793	FALSE	3	SLC25A38	protein_coding	54977	solute carrier family 25 member 38
ENSG00000120697	0.320208	0.456889	0.156653	0.0728846	0.419413	FALSE	13	ALG5	protein_coding	29880	ALG5, dolichyl-phosphate beta-glucosyltransferase
ENSG00000167460	0.540606	0.599432	0.429259	0.0728696	0.701527	FALSE	19	TPM4	protein_coding	7171	tropomyosin 4
ENSG00000111906	0.649951	0.940788	0.334638	0.0728219	0.620767	FALSE	6	HDDC2	protein_coding	51020	HD domain containing 2
ENSG00000075234	0.0544048	0.163721	0.0215701	0.0728151	0.109894	FALSE	22	TTC38	protein_coding	55020	tetratricopeptide repeat domain 38
ENSG00000102981	0.231852	0.24172	0.0716579	0.072785	0.25845	FALSE	16	PARD6A	protein_coding	50855	par-6 family cell polarity regulator alpha
ENSG00000247134	0.0653933	0.210967	0.0918621	0.0727808	0.300446	FALSE	8	RP11-11N9.4	lincRNA
ENSG00000100888	0.235885	0.257283	0.0442139	0.0727144	0.185533	FALSE	14	CHD8	protein_coding	57680	chromodomain helicase DNA binding protein 8
ENSG00000128791	0.133339	0.278173	0.0686322	0.0726503	0.251383	FALSE	18	TWSG1	protein_coding	57045	twisted gastrulation BMP signaling modulator 1
ENSG00000104728	0.135146	0.279947	0.0212609	0.0726419	0.10864	FALSE	8	ARHGEF10	protein_coding	9639	Rho guanine nucleotide exchange factor 10
ENSG00000188321	0.0899619	0.139059	0.00401336	0.0725878	0.0296678	FALSE	19	ZNF559	protein_coding	84527	zinc finger protein 559
ENSG00000160271	0.255875	0.20748	0.0570845	0.0725474	0.223215	FALSE	9	RALGDS	protein_coding	5900	ral guanine nucleotide dissociation stimulator
ENSG00000106290	0.39403	0.54115	0.256452	0.0725412	0.541924	FALSE	7	TAF6	protein_coding	6878	TATA-box binding protein associated factor 6
ENSG00000157077	0.127542	0.213361	0.0986806	0.0724725	0.315015	FALSE	1	ZFYVE9	protein_coding	9372	zinc finger FYVE-type containing 9
ENSG00000179958	0.5463	0.575926	0.322179	0.0724331	0.60881	FALSE	16	DCTPP1	protein_coding	79077	dCTP pyrophosphatase 1
ENSG00000189283	0.118837	0.294999	0.154139	0.0723774	0.415504	FALSE	3	FHIT	protein_coding	2272	fragile histidine triad
ENSG00000132879	0.284699	0.30888	0.093479	0.0723432	0.303285	FALSE	1	FBXO44	protein_coding	93611	F-box protein 44
ENSG00000066379	0.26691	0.287761	0.116216	0.0723331	0.348883	FALSE	6	ZNRD1	protein_coding	30834	zinc ribbon domain containing 1
ENSG00000183431	0.315031	0.409056	0.352107	0.0723223	0.638044	FALSE	1	SF3A3	protein_coding	10946	splicing factor 3a subunit 3
ENSG00000175826	0.483905	0.519962	0.25394	0.0722728	0.540762	FALSE	17	CTDNEP1	protein_coding	23399	CTD nuclear envelope phosphatase 1
ENSG00000168300	0.342	0.451275	0.214622	0.0721585	0.497285	FALSE	8	PCMTD1	protein_coding	115294	protein-L-isoaspartate (D-aspartate) O-methyltransferase domain containing 1
ENSG00000063322	0.22619	0.376788	0.11646	0.0720991	0.349313	FALSE	19	MED29	protein_coding	55588	mediator complex subunit 29
ENSG00000130881	0.107843	0.142742	0.0123121	0.0720851	0.0719973	FALSE	19	LRP3	protein_coding	4037	LDL receptor related protein 3
ENSG00000140367	0.341367	0.396386	0.149063	0.0716617	0.407082	FALSE	15	UBE2Q2	protein_coding	92912	ubiquitin conjugating enzyme E2 Q2
ENSG00000267427	0.192226	0.315886	0.273739	0.0714387	0.559894	FALSE	NA	NA	NA
ENSG00000168476	0.073629	0.137225	0.0248218	0.0713628	0.122825	FALSE	8	REEP4	protein_coding	80346	receptor accessory protein 4
ENSG00000083642	0.279778	0.32485	0.0818016	0.0712886	0.281588	FALSE	13	PDS5B	protein_coding	23047	PDS5 cohesin associated factor B
ENSG00000091127	0.0554698	0.125901	0.0323903	0.0712787	0.149128	FALSE	7	PUS7	protein_coding	54517	pseudouridylate synthase 7 (putative)
ENSG00000128609	1.44753	1.44722	0.663342	0.0712537	0.850909	FALSE	7	NDUFA5	protein_coding	4698	NADH:ubiquinone oxidoreductase subunit A5
ENSG00000176393	0.210331	0.305383	0.0419004	0.0711083	0.178141	FALSE	1	RNPEP	protein_coding	6051	arginyl aminopeptidase
ENSG00000143437	0.0606632	0.132002	0.00266097	0.0710518	0.0210573	FALSE	1	ARNT	protein_coding	405	aryl hydrocarbon receptor nuclear translocator
ENSG00000111262	0.0309436	0.15748	0.00675175	0.0710001	0.0450525	FALSE	12	KCNA1	protein_coding	3736	potassium voltage-gated channel subfamily A member 1
ENSG00000115091	0.928381	0.996234	0.472694	0.0709272	0.734725	FALSE	2	ACTR3	protein_coding	10096	ARP3 actin related protein 3 homolog
ENSG00000134313	0.777076	0.40881	0.23062	0.0708744	0.516394	FALSE	2	KIDINS220	protein_coding	57498	kinase D interacting substrate 220
ENSG00000143653	0.547839	0.806751	0.30644	0.0708049	0.591918	FALSE	1	SCCPDH	protein_coding	51097	saccharopine dehydrogenase (putative)
ENSG00000163110	0.220483	0.773262	0.403819	0.0707375	0.679967	FALSE	4	PDLIM5	protein_coding	10611	PDZ and LIM domain 5
ENSG00000143797	0.364147	0.388147	0.150049	0.0707211	0.408747	FALSE	2	MBOAT2	protein_coding	129642	membrane bound O-acyltransferase domain containing 2
ENSG00000096092	0.854228	0.959596	0.400966	0.0707083	0.677372	FALSE	6	TMEM14A	protein_coding	28978	transmembrane protein 14A
ENSG00000164329	0.13227	0.233805	0.0588353	0.0706543	0.227471	FALSE	5	PAPD4	protein_coding	167153	poly(A) RNA polymerase D4, non-canonical
ENSG00000196576	0.16383	0.267338	0.0860078	0.0705909	0.289128	FALSE	22	PLXNB2	protein_coding	23654	plexin B2
ENSG00000173611	0.207917	0.231531	0.094432	0.0705791	0.305131	FALSE	9	SCAI	protein_coding	286205	suppressor of cancer cell invasion
ENSG00000197226	0.159468	0.248637	0.230985	0.0704974	0.516989	FALSE	5	TBC1D9B	protein_coding	23061	TBC1 domain family member 9B
ENSG00000090006	0.437949	0.436979	0.268997	0.0704905	0.554809	FALSE	19	LTBP4	protein_coding	8425	latent transforming growth factor beta binding protein 4
ENSG00000068001	0.421389	0.705735	0.364874	0.0704169	0.649281	FALSE	3	HYAL2	protein_coding	8692	hyaluronoglucosaminidase 2
ENSG00000161682	0.204272	0.200419	0.167682	0.0704055	0.434034	FALSE	17	FAM171A2	protein_coding	284069	family with sequence similarity 171 member A2
ENSG00000115274	0.122156	0.205936	0.0481672	0.0703997	0.197203	FALSE	2	INO80B	protein_coding	83444	INO80 complex subunit B
ENSG00000137161	0.26464	0.46639	0.186745	0.070396	0.460265	FALSE	6	CNPY3	protein_coding	10695	canopy FGF signaling regulator 3
ENSG00000080823	0.132904	0.322953	0.0809602	0.070302	0.279437	FALSE	14	MOK	protein_coding	5891	MOK protein kinase
ENSG00000169696	0.400633	0.564818	0.342705	0.0702981	0.629065	FALSE	17	ASPSCR1	protein_coding	79058	ASPSCR1, UBX domain containing tether for SLC2A4
ENSG00000158792	0.0836197	0.17244	0.0367753	0.070291	0.162253	FALSE	16	SPATA2L	protein_coding	124044	spermatogenesis associated 2 like
ENSG00000117899	0.561806	0.967438	0.421191	0.0702832	0.696426	FALSE	15	MESDC2	protein_coding	23184	mesoderm development candidate 2
ENSG00000101150	0.248835	0.37987	0.0999166	0.0702736	0.317489	FALSE	20	TPD52L2	protein_coding	7165	tumor protein D52 like 2
ENSG00000108861	0.165023	0.212071	0.0579343	0.0702242	0.225599	FALSE	17	DUSP3	protein_coding	1845	dual specificity phosphatase 3
ENSG00000205758	0.62821	0.700628	0.36391	0.0702051	0.648209	FALSE	21	CRYZL1	protein_coding	9946	crystallin zeta like 1
ENSG00000145725	0.225224	0.20025	0.167933	0.0701628	0.434212	FALSE	5	PPIP5K2	protein_coding	23262	diphosphoinositol pentakisphosphate kinase 2
ENSG00000078177	0.279107	0.32318	0.0991487	0.0700913	0.316119	FALSE	4	N4BP2	protein_coding	55728	NEDD4 binding protein 2
ENSG00000143195	0.0302691	0.121515	0.0110551	0.0700856	0.0664482	FALSE	1	ILDR2	protein_coding	387597	immunoglobulin like domain containing receptor 2
ENSG00000117620	0.134465	0.241936	0.133485	0.0700799	0.38059	FALSE	1	SLC35A3	protein_coding	23443	solute carrier family 35 member A3
ENSG00000116044	0.397152	0.819155	0.387432	0.0700333	0.66657	FALSE	2	NFE2L2	protein_coding	4780	nuclear factor, erythroid 2 like 2
ENSG00000167930	0.245054	0.459584	0.225185	0.0700175	0.510261	FALSE	16	ITFG3	protein_coding	83986	family with sequence similarity 234 member A
ENSG00000072364	0.50767	0.483084	0.495215	0.0700009	0.747559	FALSE	5	AFF4	protein_coding	27125	AF4/FMR2 family member 4
ENSG00000131408	0.269483	0.465345	0.180422	0.0698858	0.452237	FALSE	19	NR1H2	protein_coding	7376	nuclear receptor subfamily 1 group H member 2
ENSG00000159658	0.145316	0.368282	0.18198	0.0698341	0.453433	FALSE	1	EFCAB14	protein_coding	9813	EF-hand calcium binding domain 14
ENSG00000058056	0.0966295	0.170116	0.0308461	0.0698227	0.144205	FALSE	3	USP13	protein_coding	8975	ubiquitin specific peptidase 13 (isopeptidase T-3)
ENSG00000168246	0.264638	0.323892	0.213	0.0698136	0.494414	FALSE	5	UBTD2	protein_coding	92181	ubiquitin domain containing 2
ENSG00000119729	0.140344	0.268247	0.212263	0.0696645	0.493365	FALSE	2	RHOQ	protein_coding	23433	ras homolog family member Q
ENSG00000071553	0.389736	0.525555	0.180237	0.0695869	0.451979	FALSE	X	ATP6AP1	protein_coding	537	ATPase H+ transporting accessory protein 1
ENSG00000167986	0.398239	0.483268	0.217619	0.0695743	0.501305	FALSE	11	DDB1	protein_coding	1642	damage specific DNA binding protein 1
ENSG00000164032	2.63463	2.25118	0.56245	0.069571	0.790005	FALSE	4	H2AFZ	protein_coding	3015	H2A histone family member Z
ENSG00000006704	0.136069	0.207154	0.0486831	0.0695573	0.198952	FALSE	7	GTF2IRD1	protein_coding	9569	GTF2I repeat domain containing 1
ENSG00000106628	0.786235	0.791487	0.332896	0.0695326	0.618869	FALSE	7	POLD2	protein_coding	5425	DNA polymerase delta 2, accessory subunit
[truncated: 8,352 more rows]

## Sheet: G.sub_2_vs_all_G
gene_id	mean_exprs	mean_in_subgroup	pval	log2fc	adj_pval	DE_flag	chr	symbol	gene_biotype	eg	description
ENSG00000135245	0.727174	3.589	1.02052e-82	3.14354	2.10777e-79	TRUE	7	HILPDA	protein_coding	29923	hypoxia inducible lipid droplet associated
ENSG00000102144	1.3569	3.41133	1.27114e-60	2.37783	1.19337e-57	TRUE	X	PGK1	protein_coding	5230	phosphoglycerate kinase 1
ENSG00000168209	1.17692	3.53969	5.43082e-60	2.36823	4.67367e-57	TRUE	10	DDIT4	protein_coding	54541	DNA damage inducible transcript 4
ENSG00000115461	0.98435	3.46787	4.93642e-40	2.36259	1.5448e-37	TRUE	2	IGFBP5	protein_coding	3488	insulin like growth factor binding protein 5
ENSG00000131016	0.561602	2.58587	3.55614e-83	2.30823	9.18107e-80	TRUE	6	AKAP12	protein_coding	9590	A-kinase anchoring protein 12
ENSG00000148926	0.200974	2.42882	3.54922e-109	2.24457	3.66528e-105	TRUE	11	ADM	protein_coding	133	adrenomedullin
ENSG00000149925	2.32579	4.48545	3.45742e-68	2.23463	3.9672e-65	TRUE	16	ALDOA	protein_coding	226	aldolase, fructose-bisphosphate A
ENSG00000112715	0.357157	2.33033	1.36695e-91	2.08467	7.05824e-88	TRUE	6	VEGFA	protein_coding	7422	vascular endothelial growth factor A
ENSG00000185633	0.353595	2.30767	1.57272e-53	1.97427	8.54816e-51	TRUE	12	NDUFA4L2	protein_coding	56901	NDUFA4, mitochondrial complex associated like 2
ENSG00000117394	0.226796	2.13578	3.58329e-91	1.93258	1.23349e-87	TRUE	1	SLC2A1	protein_coding	6513	solute carrier family 2 member 1
ENSG00000074800	2.44087	4.45555	1.6718e-54	1.84882	1.07905e-51	TRUE	1	ENO1	protein_coding	2023	enolase 1
ENSG00000115457	2.91763	5.21507	4.15784e-40	1.78286	1.34181e-37	TRUE	2	IGFBP2	protein_coding	3485	insulin like growth factor binding protein 2
ENSG00000114023	0.937386	2.552	1.54313e-53	1.73682	8.54816e-51	TRUE	3	FAM162A	protein_coding	26355	family with sequence similarity 162 member A
ENSG00000026025	3.11176	6.09661	7.49379e-39	1.71548	2.27613e-36	TRUE	10	VIM	protein_coding	7431	vimentin
ENSG00000122884	0.490066	2.25061	1.38346e-59	1.61516	1.0205e-56	TRUE	10	P4HA1	protein_coding	5033	prolyl 4-hydroxylase subunit alpha 1
ENSG00000124785	0.992635	1.99608	1.3803e-32	1.58465	3.09877e-30	TRUE	6	NRN1	protein_coding	51299	neuritin 1
ENSG00000176171	0.575335	2.01156	4.86257e-50	1.52647	2.18329e-47	TRUE	10	BNIP3	protein_coding	664	BCL2 interacting protein 3
ENSG00000113739	0.190333	1.68413	7.42097e-81	1.5085	1.27727e-77	TRUE	5	STC2	protein_coding	8614	stanniocalcin 2
ENSG00000107159	0.350741	1.63938	7.69869e-78	1.503	1.13578e-74	TRUE	9	CA9	protein_coding	768	carbonic anhydrase 9
ENSG00000111640	4.44302	5.90677	6.24109e-52	1.4672	2.92963e-49	TRUE	12	GAPDH	protein_coding	2597	glyceraldehyde-3-phosphate dehydrogenase
ENSG00000111674	1.12552	2.17635	3.90959e-44	1.45996	1.49535e-41	TRUE	12	ENO2	protein_coding	2026	enolase 2
ENSG00000125629	0.317524	1.70378	3.92663e-53	1.36371	2.02752e-50	TRUE	2	INSIG2	protein_coding	51141	insulin induced gene 2
ENSG00000129521	0.244851	1.70702	4.82637e-44	1.27825	1.78007e-41	TRUE	14	EGLN3	protein_coding	112399	egl-9 family hypoxia inducible factor 3
ENSG00000167772	0.0723895	1.3036	6.2863e-71	1.21735	8.11483e-68	TRUE	19	ANGPTL4	protein_coding	51129	angiopoietin like 4
ENSG00000123989	0.328691	1.78661	1.77094e-35	1.19177	4.68936e-33	TRUE	2	CHPF	protein_coding	79586	chondroitin polymerizing factor
ENSG00000245532	0.585724	2.77405	8.78224e-18	1.16773	7.25553e-16	TRUE	11	NEAT1	lincRNA	283131	nuclear paraspeckle assembly transcript 1 (non-protein coding)
ENSG00000182379	0.362732	1.28257	1.03149e-64	1.14961	1.06522e-61	TRUE	12	NXPH4	protein_coding	11247	neurexophilin 4
ENSG00000109046	1.99182	2.85741	3.46558e-28	1.12384	6.06594e-26	TRUE	17	WSB1	protein_coding	26118	WD repeat and SOCS box containing 1
ENSG00000134107	0.147748	1.3193	1.66515e-55	1.10576	1.1464e-52	TRUE	3	BHLHE40	protein_coding	8553	basic helix-loop-helix family member e40
ENSG00000104765	1.42504	2.50314	3.03835e-33	1.06589	7.13115e-31	TRUE	8	BNIP3L	protein_coding	665	BCL2 interacting protein 3 like
ENSG00000113369	0.370849	1.32474	2.75677e-44	1.04315	1.09497e-41	TRUE	5	ARRDC3	protein_coding	57561	arrestin domain containing 3
ENSG00000150991	2.32992	3.3378	1.1299e-27	1.01901	1.88201e-25	TRUE	12	UBC	protein_coding	7316	ubiquitin C
ENSG00000171314	1.55716	2.41797	1.43369e-29	1.00533	2.64387e-27	TRUE	10	PGAM1	protein_coding	5223	phosphoglycerate mutase 1
ENSG00000109654	1.1948	2.16834	5.41964e-20	0.997911	5.59686e-18	TRUE	4	TRIM2	protein_coding	23321	tripartite motif containing 2
ENSG00000067225	2.24479	3.91364	3.81918e-30	0.970197	7.30383e-28	TRUE	15	PKM	protein_coding	5315	pyruvate kinase, muscle
ENSG00000132432	1.90218	2.70304	2.64952e-30	0.955786	5.16257e-28	TRUE	7	SEC61G	protein_coding	23480	Sec61 translocon gamma subunit
ENSG00000152518	0.575306	2.56902	5.16131e-15	0.942887	3.33131e-13	TRUE	2	ZFP36L2	protein_coding	678	ZFP36 ring finger protein like 2
ENSG00000141526	0.240844	1.10866	1.57967e-52	0.941494	7.7682e-50	TRUE	17	SLC16A3	protein_coding	9123	solute carrier family 16 member 3
ENSG00000173812	3.22245	4.16541	5.90877e-31	0.918063	1.2204e-28	TRUE	17	EIF1	protein_coding	10209	eukaryotic translation initiation factor 1
ENSG00000047849	0.728741	1.48102	6.29497e-22	0.863375	7.22313e-20	TRUE	3	MAP4	protein_coding	4134	microtubule associated protein 4
ENSG00000188042	0.843039	2.01883	5.26832e-18	0.853894	4.53383e-16	TRUE	2	ARL4C	protein_coding	10123	ADP ribosylation factor like GTPase 4C
ENSG00000105220	0.500481	1.16276	2.01946e-29	0.846098	3.65876e-27	TRUE	19	GPI	protein_coding	2821	glucose-6-phosphate isomerase
ENSG00000067057	0.336606	1.12381	7.69628e-33	0.839247	1.76621e-30	TRUE	10	PFKP	protein_coding	5214	phosphofructokinase, platelet
ENSG00000166165	3.58383	4.21075	3.55109e-14	0.837289	2.1076e-12	TRUE	14	CKB	protein_coding	1152	creatine kinase B
ENSG00000071575	0.233693	1.0254	2.46933e-35	0.832374	6.37519e-33	TRUE	2	TRIB2	protein_coding	28951	tribbles pseudokinase 2
ENSG00000087086	2.74872	3.46827	1.96173e-12	0.831094	9.73979e-11	TRUE	19	FTL	protein_coding	2512	ferritin light chain
ENSG00000059804	0.166233	0.94236	1.78406e-41	0.828871	6.14132e-39	TRUE	12	SLC2A3	protein_coding	6515	solute carrier family 2 member 3
ENSG00000240972	1.31796	1.98195	1.42697e-18	0.827305	1.28142e-16	TRUE	22	MIF	protein_coding	4282	macrophage migration inhibitory factor (glycosylation-inhibiting factor)
ENSG00000225783	1.02438	1.21172	8.38658e-20	0.82237	8.57507e-18	TRUE	22	MIAT	lincRNA	440823	myocardial infarction associated transcript (non-protein coding)
ENSG00000124006	0.253128	1.29402	3.85909e-24	0.820137	5.38551e-22	TRUE	2	OBSL1	protein_coding	23363	obscurin like 1
ENSG00000146278	1.04034	2.14958	1.49761e-20	0.807097	1.57815e-18	TRUE	6	PNRC1	protein_coding	10957	proline rich nuclear receptor coactivator 1
ENSG00000145901	0.285772	1.06069	4.92674e-37	0.787419	1.45367e-34	TRUE	5	TNIP1	protein_coding	10318	TNFAIP3 interacting protein 1
ENSG00000272870	0.248316	0.927006	3.86048e-43	0.784737	1.37473e-40	TRUE	4	RP11-798M19.6	antisense
ENSG00000130558	0.861757	1.09011	3.88067e-19	0.778459	3.67667e-17	TRUE	9	OLFM1	protein_coding	10439	olfactomedin 1
ENSG00000107731	0.158961	0.981676	3.38492e-34	0.777459	8.32287e-32	TRUE	10	UNC5B	protein_coding	219699	unc-5 netrin receptor B
ENSG00000155380	0.330968	1.11959	8.18452e-27	0.768957	1.32065e-24	TRUE	1	SLC16A1	protein_coding	6566	solute carrier family 16 member 1
ENSG00000196968	0.231201	0.940157	3.50284e-36	0.768928	9.51942e-34	TRUE	10	FUT11	protein_coding	170384	fucosyltransferase 11
ENSG00000119950	0.555743	1.32994	9.52678e-23	0.758434	1.17123e-20	TRUE	10	MXI1	protein_coding	4601	MAX interactor 1, dimerization protein
ENSG00000123095	0.03983	0.797097	6.4632e-60	0.750554	5.13427e-57	TRUE	12	BHLHE41	protein_coding	79365	basic helix-loop-helix family member e41
ENSG00000152952	0.179634	1.06537	1.93257e-24	0.74977	2.7719e-22	TRUE	3	PLOD2	protein_coding	5352	procollagen-lysine,2-oxoglutarate 5-dioxygenase 2
ENSG00000133639	1.64154	3.03563	1.97529e-14	0.739722	1.20703e-12	TRUE	12	BTG1	protein_coding	694	BTG anti-proliferation factor 1
ENSG00000159884	0.691785	1.3477	4.04098e-21	0.73662	4.39276e-19	TRUE	9	CCDC107	protein_coding	203260	coiled-coil domain containing 107
ENSG00000141580	0.622577	1.47544	7.16328e-19	0.733863	6.54647e-17	TRUE	17	WDR45B	protein_coding	56270	WD repeat domain 45B
ENSG00000185624	0.855609	1.90284	1.50502e-15	0.721358	1.01584e-13	TRUE	17	P4HB	protein_coding	5034	prolyl 4-hydroxylase subunit beta
ENSG00000091542	0.655559	1.38767	1.38545e-17	0.715811	1.12657e-15	TRUE	17	ALKBH5	protein_coding	54890	alkB homolog 5, RNA demethylase
ENSG00000182199	0.3982	1.12732	5.67904e-19	0.71241	5.33159e-17	TRUE	12	SHMT2	protein_coding	6472	serine hydroxymethyltransferase 2
ENSG00000152256	0.270422	0.828347	4.57592e-41	0.70068	1.52437e-38	TRUE	2	PDK1	protein_coding	5163	pyruvate dehydrogenase kinase 1
ENSG00000134333	0.548756	1.19138	2.01399e-05	0.700314	0.000281441	TRUE	11	LDHA	protein_coding	3939	lactate dehydrogenase A
ENSG00000221869	0.0949727	1.01539	2.44747e-13	0.698563	1.34442e-11	TRUE	8	CEBPD	protein_coding	1052	CCAAT/enhancer binding protein delta
ENSG00000116014	0.0536075	0.731844	3.35442e-54	0.690256	2.03771e-51	TRUE	19	KISS1R	protein_coding	84634	KISS1 receptor
ENSG00000177606	1.41023	2.98732	8.37681e-10	0.688357	2.83631e-08	TRUE	1	JUN	protein_coding	3725	Jun proto-oncogene, AP-1 transcription factor subunit
ENSG00000077782	0.40158	1.34924	1.4327e-14	0.685914	8.80686e-13	TRUE	8	FGFR1	protein_coding	2260	fibroblast growth factor receptor 1
ENSG00000140939	0.145298	0.868497	1.27037e-29	0.683545	2.38528e-27	TRUE	16	NOL3	protein_coding	8996	nucleolar protein 3
ENSG00000137331	0.136347	0.797883	8.70756e-23	0.681273	1.08341e-20	TRUE	6	IER3	protein_coding	8870	immediate early response 3
ENSG00000183087	0.489154	1.46203	1.04008e-12	0.672273	5.2962e-11	TRUE	13	GAS6	protein_coding	2621	growth arrest specific 6
ENSG00000143333	0.305395	1.02194	3.65969e-16	0.671002	2.60645e-14	TRUE	1	RGS16	protein_coding	6004	regulator of G-protein signaling 16
ENSG00000183036	0.344576	1.18499	1.14083e-06	0.668403	2.18985e-05	TRUE	21	PCP4	protein_coding	5121	Purkinje cell protein 4
ENSG00000164056	0.192298	1.17109	3.42011e-16	0.662103	2.45274e-14	TRUE	4	SPRY1	protein_coding	10252	sprouty RTK signaling antagonist 1
ENSG00000159399	0.126108	0.741702	3.45442e-47	0.650771	1.48641e-44	TRUE	2	HK2	protein_coding	3099	hexokinase 2
ENSG00000121966	0.542407	1.70171	1.32844e-10	0.638314	4.93481e-09	TRUE	2	CXCR4	protein_coding	7852	C-X-C motif chemokine receptor 4
ENSG00000118816	3.34482	3.28291	5.09963e-17	0.630908	3.98969e-15	TRUE	4	CCNI	protein_coding	10983	cyclin I
ENSG00000186352	0.166243	0.74202	6.20525e-31	0.62085	1.2565e-28	TRUE	4	ANKRD37	protein_coding	353322	ankyrin repeat domain 37
ENSG00000184009	4.54215	5.28806	3.04849e-18	0.611457	2.71395e-16	TRUE	17	ACTG1	protein_coding	71	actin gamma 1
ENSG00000026559	0.773477	1.50532	2.69078e-11	0.611436	1.12501e-09	TRUE	20	KCNG1	protein_coding	3755	potassium voltage-gated channel modifier subfamily G member 1
ENSG00000114315	1.11708	2.76338	1.6409e-07	0.60888	3.73861e-06	TRUE	3	HES1	protein_coding	3280	hes family bHLH transcription factor 1
ENSG00000167771	0.479835	0.781547	3.34389e-22	0.606026	3.92413e-20	TRUE	11	RCOR2	protein_coding	283248	REST corepressor 2
ENSG00000175197	0.176472	0.851497	5.90152e-13	0.602112	3.12539e-11	TRUE	12	DDIT3	protein_coding	1649	DNA damage inducible transcript 3
ENSG00000135766	0.435088	1.06764	1.22633e-17	0.597625	1.00511e-15	TRUE	1	EGLN1	protein_coding	54583	egl-9 family hypoxia inducible factor 1
ENSG00000115548	0.263556	0.803925	1.39989e-24	0.59654	2.03615e-22	TRUE	2	KDM3A	protein_coding	55818	lysine demethylase 3A
ENSG00000162433	0.242211	0.969483	8.12139e-18	0.587381	6.81867e-16	TRUE	1	AK4	protein_coding	205	adenylate kinase 4
ENSG00000128590	0.438783	1.16262	4.80726e-10	0.577987	1.69435e-08	TRUE	7	DNAJB9	protein_coding	4189	DnaJ heat shock protein family (Hsp40) member B9
ENSG00000177410	1.63155	1.94015	2e-09	0.577802	6.1e-08	TRUE	20	ZFAS1	antisense	441951	ZNFX1 antisense RNA 1
ENSG00000168214	1.04984	1.51155	1.69106e-11	0.574036	7.43131e-10	TRUE	4	RBPJ	protein_coding	3516	recombination signal binding protein for immunoglobulin kappa J region
ENSG00000247095	0.153567	0.733152	3.06541e-26	0.573421	4.79644e-24	TRUE	11	MIR210HG	lincRNA	100506211	MIR210 host gene
ENSG00000181458	0.0758184	0.6703	2.30664e-33	0.572497	5.53969e-31	TRUE	3	TMEM45A	protein_coding	55076	transmembrane protein 45A
ENSG00000101654	0.745957	1.20497	8.24483e-12	0.563024	3.78557e-10	TRUE	18	RNMT	protein_coding	8731	RNA guanine-7 methyltransferase
ENSG00000111669	2.47824	3.13301	1.52654e-12	0.561276	7.72773e-11	TRUE	12	TPI1	protein_coding	7167	triosephosphate isomerase 1
ENSG00000119938	0.129986	0.771005	3.22757e-17	0.561203	2.54436e-15	TRUE	10	PPP1R3C	protein_coding	5507	protein phosphatase 1 regulatory subunit 3C
ENSG00000127824	0.0624775	0.601402	1.99408e-36	0.551982	5.72024e-34	TRUE	2	TUBA4A	protein_coding	7277	tubulin alpha 4a
ENSG00000251562	8.51329	9.08684	1.51879e-09	0.541031	4.82601e-08	TRUE	11	MALAT1	lincRNA	378938	metastasis associated lung adenocarcinoma transcript 1 (non-protein coding)
ENSG00000005448	0.753378	1.28633	8.23217e-13	0.54043	4.29362e-11	TRUE	2	WDR54	protein_coding	84058	WD repeat domain 54
ENSG00000164096	1.15124	2.06905	9.81223e-13	0.537372	5.04134e-11	TRUE	4	C4orf3	protein_coding	401152	chromosome 4 open reading frame 3
ENSG00000172216	0.19452	0.893385	2.26562e-14	0.536309	1.36825e-12	TRUE	20	CEBPB	protein_coding	1051	CCAAT/enhancer binding protein beta
ENSG00000113328	0.630532	1.33373	9.42669e-10	0.533478	3.17099e-08	TRUE	5	CCNG1	protein_coding	900	cyclin G1
ENSG00000101745	0.962332	1.32913	2.64156e-11	0.528989	1.10892e-09	TRUE	18	ANKRD12	protein_coding	23253	ankyrin repeat domain 12
ENSG00000234745	0.164703	0.765258	2.37572e-15	0.527536	1.56268e-13	TRUE	6	HLA-B	protein_coding	3106	major histocompatibility complex, class I, B
ENSG00000235162	0.389894	1.1012	5.77397e-10	0.527471	2.00767e-08	TRUE	12	C12orf75	protein_coding	387882	chromosome 12 open reading frame 75
ENSG00000115738	1.79883	2.9562	0.000285813	0.52318	0.00277927	TRUE	2	ID2	protein_coding	3398	inhibitor of DNA binding 2, HLH protein
ENSG00000124766	3.9301	3.16792	3.71221e-06	0.522931	6.19322e-05	TRUE	6	SOX4	protein_coding	6659	SRY-box 4
ENSG00000269821	0.621601	0.96426	1.11681e-07	0.504461	2.60935e-06	TRUE	11	KCNQ1OT1	antisense	10984	KCNQ1 opposite strand/antisense transcript 1 (non-protein coding)
ENSG00000168333	0.0413058	0.54748	2.32903e-34	0.503319	5.86631e-32	TRUE	8	C8orf22	protein_coding	492307	chromosome 8 open reading frame 22
ENSG00000143761	1.09141	1.69498	7.06321e-10	0.498163	2.43952e-08	FALSE	1	ARF1	protein_coding	375	ADP ribosylation factor 1
ENSG00000197930	0.135034	0.607703	1.51629e-26	0.493769	2.40903e-24	FALSE	14	ERO1L	protein_coding	30001	endoplasmic reticulum oxidoreductase 1 alpha
ENSG00000051108	0.445702	1.02951	1.64369e-07	0.490828	3.73861e-06	FALSE	16	HERPUD1	protein_coding	9709	homocysteine inducible ER protein with ubiquitin like domain 1
ENSG00000138336	0.385077	0.932434	9.56609e-13	0.487941	4.93945e-11	FALSE	10	TET1	protein_coding	80312	tet methylcytosine dioxygenase 1
ENSG00000167397	0.771958	1.32813	1.68489e-09	0.486371	5.3e-08	FALSE	16	VKORC1	protein_coding	79001	vitamin K epoxide reductase complex subunit 1
ENSG00000168374	0.962806	1.53132	3.33538e-07	0.484632	7.20595e-06	FALSE	3	ARF4	protein_coding	378	ADP ribosylation factor 4
ENSG00000244754	1.05198	1.59373	8.74088e-10	0.482903	2.9499e-08	FALSE	13	N4BP2L2	protein_coding	10443	NEDD4 binding protein 2 like 2
ENSG00000151092	0.274332	0.821713	3e-09	0.482894	9.10519e-08	FALSE	3	NGLY1	protein_coding	55768	N-glycanase 1
ENSG00000102804	1.37703	1.55704	2.01527e-07	0.473309	4.48527e-06	FALSE	13	TSC22D1	protein_coding	8848	TSC22 domain family member 1
ENSG00000103528	0.0851325	0.738016	5.16834e-14	0.472648	3.04991e-12	FALSE	16	SYT17	protein_coding	51760	synaptotagmin 17
ENSG00000115866	0.542503	1.22148	1.27356e-10	0.470968	4.76522e-09	FALSE	2	DARS	protein_coding	1615	aspartyl-tRNA synthetase
ENSG00000081019	0.504015	0.776033	1.71971e-13	0.462424	9.65188e-12	FALSE	1	RSBN1	protein_coding	54665	round spermatid basic protein 1
ENSG00000206573	0.579671	1.05937	1.0772e-09	0.458455	3.57693e-08	FALSE	3	THUMPD3-AS1	antisense	440944	THUMPD3 antisense RNA 1
ENSG00000233639	0.839699	1.06134	3.243e-06	0.456121	5.55393e-05	FALSE	2	LINC01158	processed_transcript	100506421	long intergenic non-protein coding RNA 1158
ENSG00000233016	0.556328	1.04573	5.21314e-09	0.453403	1.52943e-07	FALSE	9	SNHG7	antisense	84973	small nucleolar RNA host gene 7
ENSG00000149294	1.02318	0.748513	1.97783e-11	0.448547	8.61818e-10	FALSE	11	NCAM1	protein_coding	4684	neural cell adhesion molecule 1
ENSG00000181163	2.57618	3.01125	8.14623e-07	0.443958	1.62406e-05	FALSE	5	NPM1	protein_coding	4869	nucleophosmin
ENSG00000254615	0.167953	0.561303	2.94521e-19	0.44118	2.86936e-17	FALSE	8	RP11-395G23.3	lincRNA
ENSG00000164105	0.306526	0.654192	4.6432e-12	0.434866	2.21992e-10	FALSE	4	SAP30	protein_coding	8819	Sin3A associated protein 30
ENSG00000112305	0.755762	1.23762	1.124e-08	0.433277	3.13559e-07	FALSE	6	SMAP1	protein_coding	60682	small ArfGAP 1
ENSG00000269893	0.630421	1.19909	1.99571e-06	0.431706	3.54728e-05	FALSE	4	SNHG8	lincRNA	100093630	small nucleolar RNA host gene 8
ENSG00000156076	0.0770903	0.723875	2.33416e-10	0.431659	8.39891e-09	FALSE	12	WIF1	protein_coding	11197	WNT inhibitory factor 1
ENSG00000159167	0.0904996	0.497929	2.32268e-25	0.428435	3.47627e-23	FALSE	8	STC1	protein_coding	6781	stanniocalcin 1
ENSG00000104419	0.0878848	0.494014	4.86685e-23	0.42684	6.36202e-21	FALSE	8	NDRG1	protein_coding	10397	N-myc downstream regulated 1
ENSG00000170525	0.270035	0.657916	5.58653e-11	0.426443	2.21893e-09	FALSE	10	PFKFB3	protein_coding	5209	6-phosphofructo-2-kinase/fructose-2,6-biphosphatase 3
ENSG00000111262	0.0309436	0.449292	3.67312e-31	0.4242	7.90257e-29	FALSE	12	KCNA1	protein_coding	3736	potassium voltage-gated channel subfamily A member 1
ENSG00000226179	0.620274	1.09293	1.7384e-07	0.421006	3.92833e-06	FALSE	X	LINC00685	antisense
ENSG00000189060	1.0612	1.43084	5.99217e-05	0.417543	0.000728871	FALSE	22	H1F0	protein_coding	3005	H1 histone family member 0
ENSG00000144320	0.333957	0.687098	7.12404e-13	0.417035	3.73451e-11	FALSE	2	KIAA1715	protein_coding	80856	lunapark, ER junction formation factor
ENSG00000139971	0.207367	0.637138	6.86504e-11	0.41527	2.67529e-09	FALSE	14	C14orf37	protein_coding	145407	chromosome 14 open reading frame 37
ENSG00000183018	0.0568683	0.4301	2.79157e-36	0.412721	7.7915e-34	FALSE	17	SPNS2	protein_coding	124976	sphingolipid transporter 2
ENSG00000118971	1.04341	0.774101	8.30848e-11	0.411577	3.18965e-09	FALSE	12	CCND2	protein_coding	894	cyclin D2
ENSG00000141562	0.844133	1.02176	1.66099e-08	0.410429	4.52588e-07	FALSE	17	NARF	protein_coding	26502	nuclear prelamin A recognition factor
ENSG00000267100	0.486577	0.922007	1.12647e-08	0.407892	3.13559e-07	FALSE	19	ILF3-AS1	lincRNA	147727	ILF3 antisense RNA 1 (head to head)
ENSG00000233927	3.64944	3.91405	5.39578e-05	0.405623	0.000668132	FALSE	19	RPS28	protein_coding	6234	ribosomal protein S28
ENSG00000063046	0.999926	1.28875	2.90512e-07	0.404384	6.34274e-06	FALSE	12	EIF4B	protein_coding	1975	eukaryotic translation initiation factor 4B
ENSG00000143590	0.368579	0.607956	5.64608e-14	0.402587	3.29419e-12	FALSE	1	EFNA3	protein_coding	1944	ephrin A3
ENSG00000116016	0.0656395	0.648695	5.22104e-13	0.398773	2.80821e-11	FALSE	2	EPAS1	protein_coding	2034	endothelial PAS domain protein 1
ENSG00000162407	0.308148	0.980165	1.67024e-06	0.397433	3.06913e-05	FALSE	1	PPAP2B	protein_coding	8613	phospholipid phosphatase 3
ENSG00000260708	0.222471	0.59341	2.12142e-11	0.39335	9.12827e-10	FALSE	22	CTA-29F11.1	antisense
ENSG00000105516	0.176142	0.604254	3.00403e-14	0.392266	1.80364e-12	FALSE	19	DBP	protein_coding	1628	D-box binding PAR bZIP transcription factor
ENSG00000182118	0.225105	1.17081	0.0518614	0.391423	0.15421	FALSE	1	FAM89A	protein_coding	375061	family with sequence similarity 89 member A
ENSG00000213585	1.33024	1.89144	8.19e-07	0.387968	1.62957e-05	FALSE	5	VDAC1	protein_coding	7416	voltage dependent anion channel 1
ENSG00000186184	0.947733	1.05581	1.43662e-07	0.387421	3.29687e-06	FALSE	13	POLR1D	protein_coding	51082	RNA polymerase I subunit D
ENSG00000101558	1.29805	1.8145	1.02891e-06	0.38643	1.99354e-05	FALSE	18	VAPA	protein_coding	9218	VAMP associated protein A
ENSG00000138640	0.170931	0.565934	1.98009e-13	0.383959	1.0935e-11	FALSE	4	FAM13A	protein_coding	10144	family with sequence similarity 13 member A
ENSG00000137962	0.0418579	0.520013	5.22675e-11	0.379372	2.10026e-09	FALSE	1	ARHGAP29	protein_coding	9411	Rho GTPase activating protein 29
ENSG00000109107	0.55112	0.658112	1.09902e-10	0.37876	4.14217e-09	FALSE	17	ALDOC	protein_coding	230	aldolase, fructose-bisphosphate C
ENSG00000160888	0.619348	1.32121	0.000574307	0.37856	0.00500918	FALSE	19	IER2	protein_coding	9592	immediate early response 2
ENSG00000169032	0.287272	0.753174	2.11771e-09	0.378469	6.56744e-08	FALSE	15	MAP2K1	protein_coding	5604	mitogen-activated protein kinase kinase 1
ENSG00000184277	0.791545	1.14705	3.86651e-07	0.377185	8.28412e-06	FALSE	15	TM2D3	protein_coding	80213	TM2 domain containing 3
ENSG00000163479	1.32944	1.55059	3.94513e-06	0.37682	6.5606e-05	FALSE	1	SSR2	protein_coding	6746	signal sequence receptor subunit 2
ENSG00000224032	0.530261	0.82248	5.524e-07	0.375713	1.13638e-05	FALSE	5	EPB41L4A-AS1	lincRNA
ENSG00000145358	0.0703883	0.651463	1.97695e-11	0.374628	8.61818e-10	FALSE	4	DDIT4L	protein_coding	115265	DNA damage inducible transcript 4 like
ENSG00000133872	1.93238	2.78969	1.19057e-06	0.373653	2.28107e-05	FALSE	8	SARAF	protein_coding	51669	store-operated calcium entry associated regulatory factor
ENSG00000235194	0.172827	0.524559	6.47894e-18	0.371108	5.52959e-16	FALSE	14	PPP1R3E	protein_coding	90673	protein phosphatase 1 regulatory subunit 3E
ENSG00000120875	0.419533	0.459269	7.72545e-16	0.371071	5.31871e-14	FALSE	8	DUSP4	protein_coding	1846	dual specificity phosphatase 4
ENSG00000123131	1.07602	1.76136	1.8837e-06	0.370091	3.39493e-05	FALSE	X	PRDX4	protein_coding	10549	peroxiredoxin 4
ENSG00000114850	0.476715	1.11656	9.577e-07	0.369974	1.8696e-05	FALSE	3	SSR3	protein_coding	6747	signal sequence receptor subunit 3
ENSG00000170549	0.0490533	0.475813	5.45858e-14	0.369947	3.20289e-12	FALSE	5	IRX1	protein_coding	79192	iroquois homeobox 1
ENSG00000132424	1.84104	2.40365	3.11527e-06	0.369613	5.34408e-05	FALSE	6	PNISR	protein_coding	25957	PNN interacting serine and arginine rich protein
ENSG00000169714	1.3692	1.90027	3.06489e-07	0.369462	6.66339e-06	FALSE	3	CNBP	protein_coding	7555	CCHC-type zinc finger nucleic acid binding protein
ENSG00000186298	0.926224	1.27407	2.61956e-06	0.368216	4.56191e-05	FALSE	12	PPP1CC	protein_coding	5501	protein phosphatase 1 catalytic subunit gamma
ENSG00000069667	0.15792	0.669141	1.04956e-08	0.367223	2.95337e-07	FALSE	15	RORA	protein_coding	6095	RAR related orphan receptor A
ENSG00000171490	0.793276	1.14193	1.208e-06	0.365435	2.30594e-05	FALSE	16	RSL1D1	protein_coding	26156	ribosomal L1 domain containing 1
ENSG00000172301	0.485751	1.21185	0.00328806	0.365149	0.0198456	FALSE	17	COPRS	protein_coding	55352	coordinator of PRMT5 and differentiation stimulator
ENSG00000068697	1.49529	1.93611	4.87944e-07	0.365056	1.01798e-05	FALSE	2	LAPTM4A	protein_coding	9741	lysosomal protein transmembrane 4 alpha
ENSG00000171223	0.200538	0.653511	7.33993e-09	0.363087	2.1114e-07	FALSE	19	JUNB	protein_coding	3726	JunB proto-oncogene, AP-1 transcription factor subunit
ENSG00000139146	0.517618	0.793507	5.33124e-08	0.358761	1.32028e-06	FALSE	12	FAM60A	protein_coding	58516	family with sequence similarity 60 member A
ENSG00000118482	0.409199	0.749494	1.98167e-08	0.358053	5.31551e-07	FALSE	6	PHF3	protein_coding	23469	PHD finger protein 3
ENSG00000144674	0.478277	0.84094	3.19733e-07	0.3578	6.92218e-06	FALSE	3	GOLGA4	protein_coding	2803	golgin A4
ENSG00000083444	0.110083	0.514993	8.31521e-15	0.356615	5.26817e-13	FALSE	1	PLOD1	protein_coding	5351	procollagen-lysine,2-oxoglutarate 5-dioxygenase 1
ENSG00000124762	0.166251	0.629111	4.80905e-07	0.354627	1.00736e-05	FALSE	6	CDKN1A	protein_coding	1026	cyclin dependent kinase inhibitor 1A
ENSG00000164975	0.509538	0.840408	4.68624e-07	0.353504	9.89668e-06	FALSE	9	SNAPC3	protein_coding	6619	small nuclear RNA activating complex polypeptide 3
ENSG00000165637	1.64719	1.85578	5.38871e-07	0.352924	1.11745e-05	FALSE	10	VDAC2	protein_coding	7417	voltage dependent anion channel 2
ENSG00000168003	0.57098	1.23839	0.000536903	0.352673	0.00473898	FALSE	11	SLC3A2	protein_coding	6520	solute carrier family 3 member 2
ENSG00000157557	0.0437316	0.380593	6.73665e-26	0.352104	1.03835e-23	FALSE	21	ETS2	protein_coding	2114	ETS proto-oncogene 2, transcription factor
ENSG00000166033	0.473299	1.96204	0.00162592	0.351199	0.011438	FALSE	10	HTRA1	protein_coding	5654	HtrA serine peptidase 1
ENSG00000044574	0.730592	1.60463	0.00402639	0.35089	0.0234257	FALSE	9	HSPA5	protein_coding	3309	heat shock protein family A (Hsp70) member 5
ENSG00000173575	0.586519	0.884822	3.568e-06	0.349018	5.99074e-05	FALSE	15	CHD2	protein_coding	1106	chromodomain helicase DNA binding protein 2
ENSG00000120129	0.491732	0.934683	1.48197e-05	0.34801	0.000213748	FALSE	5	DUSP1	protein_coding	1843	dual specificity phosphatase 1
ENSG00000150687	0.175056	0.712928	9.57834e-06	0.347841	0.00014525	FALSE	11	PRSS23	protein_coding	11098	protease, serine 23
ENSG00000005483	1.19272	1.47173	8.80611e-07	0.344817	1.7322e-05	FALSE	7	KMT2E	protein_coding	55904	lysine methyltransferase 2E
ENSG00000168264	0.407294	0.724353	8.44363e-07	0.341206	1.67045e-05	FALSE	1	IRF2BP2	protein_coding	359948	interferon regulatory factor 2 binding protein 2
ENSG00000075426	0.185397	0.390474	4.34864e-21	0.337783	4.67796e-19	FALSE	2	FOSL2	protein_coding	2355	FOS like 2, AP-1 transcription factor subunit
ENSG00000167642	0.606515	0.820958	1.16167e-05	0.336004	0.00017131	FALSE	19	SPINT2	protein_coding	10653	serine peptidase inhibitor, Kunitz type 2
ENSG00000147274	1.8564	2.09849	1.82351e-05	0.335046	0.000256909	FALSE	X	RBMX	protein_coding	27316	RNA binding motif protein, X-linked
ENSG00000211445	0.194087	0.831675	6.9508e-05	0.332292	0.000827923	FALSE	5	GPX3	protein_coding	2878	glutathione peroxidase 3
ENSG00000147364	0.195065	0.548533	9.47851e-08	0.331411	2.25541e-06	FALSE	8	FBXO25	protein_coding	26260	F-box protein 25
ENSG00000166012	0.519167	0.768042	1.67953e-06	0.330563	3.07527e-05	FALSE	11	TAF1D	protein_coding	79101	TATA-box binding protein associated factor, RNA polymerase I subunit D
ENSG00000105612	0.212456	0.765328	1.10526e-07	0.327241	2.59409e-06	FALSE	19	DNASE2	protein_coding	1777	deoxyribonuclease 2, lysosomal
ENSG00000177150	0.202561	0.523229	7.71862e-10	0.325558	2.64818e-08	FALSE	18	FAM210A	protein_coding	125228	family with sequence similarity 210 member A
ENSG00000170370	1.7468	2.59494	7.32556e-05	0.325412	0.000864583	FALSE	10	EMX2	protein_coding	2018	empty spiracles homeobox 2
ENSG00000110700	3.67947	3.63091	0.000709083	0.325139	0.00587225	FALSE	11	RPS13	protein_coding	6207	ribosomal protein S13
ENSG00000181788	0.311459	0.614846	3.2e-08	0.322835	8.23411e-07	FALSE	3	SIAH2	protein_coding	6478	siah E3 ubiquitin protein ligase 2
ENSG00000166295	0.832891	1.36491	3.48713e-06	0.319491	5.89388e-05	FALSE	10	ANAPC16	protein_coding	119504	anaphase promoting complex subunit 16
ENSG00000121898	0.0751069	0.649625	3.55223e-06	0.317217	5.97458e-05	FALSE	10	CPXM2	protein_coding	119587	carboxypeptidase X, M14 family member 2
ENSG00000105372	4.56429	4.82248	0.000634428	0.31642	0.00538351	FALSE	19	RPS19	protein_coding	6223	ribosomal protein S19
ENSG00000073792	0.569921	0.931553	8.14932e-06	0.314655	0.000125609	FALSE	3	IGF2BP2	protein_coding	10644	insulin like growth factor 2 mRNA binding protein 2
ENSG00000185559	0.0666069	0.533103	0.000147544	0.314072	0.00157243	FALSE	14	DLK1	protein_coding	8788	delta like non-canonical Notch ligand 1
ENSG00000114268	0.0856244	0.37085	2.72648e-19	0.312969	2.68156e-17	FALSE	3	PFKFB4	protein_coding	5210	6-phosphofructo-2-kinase/fructose-2,6-biphosphatase 4
ENSG00000250337	0.0362064	0.358565	1.87643e-16	0.312885	1.36464e-14	FALSE	5	LINC01021	lincRNA	643401	long intergenic non-protein coding RNA 1021
ENSG00000116251	2.81274	3.03233	0.00138309	0.312408	0.010087	FALSE	1	RPL22	protein_coding	6146	ribosomal protein L22
ENSG00000182670	2.89712	2.84451	6.50556e-06	0.311978	0.00010285	FALSE	21	TTC3	protein_coding	7267	tetratricopeptide repeat domain 3
ENSG00000188994	0.76326	0.842718	1.15131e-05	0.311483	0.000170583	FALSE	6	ZNF292	protein_coding	23036	zinc finger protein 292
ENSG00000125740	0.163514	0.671469	1.18536e-05	0.311073	0.000174156	FALSE	19	FOSB	protein_coding	2354	FosB proto-oncogene, AP-1 transcription factor subunit
ENSG00000162373	0.308232	0.575288	1.37652e-07	0.310623	3.17081e-06	FALSE	1	BEND5	protein_coding	79656	BEN domain containing 5
ENSG00000060138	0.221728	0.752498	1.12131e-05	0.310573	0.00016698	FALSE	12	YBX3	protein_coding	8531	Y-box binding protein 3
ENSG00000204525	0.57577	1.22964	0.000948285	0.308118	0.00745845	FALSE	6	HLA-C	protein_coding	3107	major histocompatibility complex, class I, C
ENSG00000010278	0.530106	1.67936	0.00406981	0.307851	0.0235964	FALSE	12	CD9	protein_coding	928	CD9 molecule
ENSG00000178035	0.810792	1.20242	5.29586e-05	0.307578	0.000656547	FALSE	3	IMPDH2	protein_coding	3615	inosine monophosphate dehydrogenase 2
ENSG00000141867	0.574229	0.849053	2.59437e-05	0.307215	0.0003495	FALSE	19	BRD4	protein_coding	23476	bromodomain containing 4
ENSG00000113083	0.0311982	0.324624	6.67247e-27	0.307047	1.09376e-24	FALSE	5	LOX	protein_coding	4015	lysyl oxidase
ENSG00000010404	0.650386	0.743529	7.14444e-06	0.30667	0.00011162	FALSE	X	IDS	protein_coding	3423	iduronate 2-sulfatase
ENSG00000204856	0.180271	0.395418	1.17021e-14	0.305527	7.23641e-13	FALSE	12	FAM216A	protein_coding	29902	family with sequence similarity 216 member A
ENSG00000090530	0.0347341	0.343888	3.50952e-23	0.304568	4.64652e-21	FALSE	3	P3H2	protein_coding	55214	prolyl 3-hydroxylase 2
ENSG00000153266	0.917435	0.964852	0.000622705	0.303817	0.00534109	FALSE	3	FEZF2	protein_coding	55079	FEZ family zinc finger 2
ENSG00000197747	0.194395	0.773212	5.49457e-05	0.300499	0.000677118	FALSE	1	S100A10	protein_coding	6281	S100 calcium binding protein A10
ENSG00000135924	0.469039	0.980731	0.000272541	0.299435	0.0026678	FALSE	2	DNAJB2	protein_coding	3300	DnaJ heat shock protein family (Hsp40) member B2
ENSG00000099194	0.803785	1.13495	0.00242072	0.29876	0.0154887	FALSE	10	SCD	protein_coding	6319	stearoyl-CoA desaturase
ENSG00000115963	0.258106	0.448686	1e-09	0.295675	3.46134e-08	FALSE	2	RND3	protein_coding	390	Rho family GTPase 3
ENSG00000142949	0.422887	0.720005	4.52513e-06	0.293891	7.39415e-05	FALSE	1	PTPRF	protein_coding	5792	protein tyrosine phosphatase, receptor type F
ENSG00000183691	0.0380186	0.346617	6.02261e-17	0.292417	4.64146e-15	FALSE	17	NOG	protein_coding	9241	noggin
ENSG00000082684	0.163616	0.455956	2e-09	0.291904	6.22219e-08	FALSE	3	SEMA5B	protein_coding	54437	semaphorin 5B
ENSG00000147677	1.48009	1.59465	0.000278595	0.291173	0.0027142	FALSE	8	EIF3H	protein_coding	8667	eukaryotic translation initiation factor 3 subunit H
ENSG00000008988	2.99115	3.29111	0.00699237	0.289116	0.0351902	FALSE	8	RPS20	protein_coding	6224	ribosomal protein S20
ENSG00000116350	0.91271	1.18228	0.000319186	0.289116	0.00305773	FALSE	1	SRSF4	protein_coding	6429	serine and arginine rich splicing factor 4
ENSG00000116574	0.174783	0.540972	0.000164789	0.288331	0.00174005	FALSE	1	RHOU	protein_coding	58480	ras homolog family member U
ENSG00000064309	0.336744	0.657404	2.35759e-05	0.287459	0.000323331	FALSE	11	CDON	protein_coding	50937	cell adhesion associated, oncogene regulated
ENSG00000137497	0.273835	0.508949	1.89203e-07	0.28712	4.2384e-06	FALSE	11	NUMA1	protein_coding	4926	nuclear mitotic apparatus protein 1
ENSG00000133226	1.14605	1.48847	0.000890438	0.286587	0.0071173	FALSE	1	SRRM1	protein_coding	10250	serine and arginine repetitive matrix 1
ENSG00000122026	4.24002	4.53481	0.00456119	0.284557	0.0256834	FALSE	13	RPL21	protein_coding	6144	ribosomal protein L21
ENSG00000100129	1.92988	1.97958	0.00130328	0.284377	0.00963422	FALSE	22	EIF3L	protein_coding	51386	eukaryotic translation initiation factor 3 subunit L
ENSG00000165502	1.59681	1.81919	0.000246831	0.284305	0.00244863	FALSE	14	RPL36AL	protein_coding	6166	ribosomal protein L36a like
ENSG00000134569	0.0695408	0.391835	7e-09	0.284032	2.03149e-07	FALSE	11	LRP4	protein_coding	4038	LDL receptor related protein 4
ENSG00000117139	0.820404	0.865722	7.17457e-05	0.282487	0.000848703	FALSE	1	KDM5B	protein_coding	10765	lysine demethylase 5B
ENSG00000131473	0.561884	0.670233	4.90414e-06	0.282344	7.95056e-05	FALSE	17	ACLY	protein_coding	47	ATP citrate lyase
ENSG00000162490	0.653256	0.407376	5.54645e-10	0.282322	1.94163e-08	FALSE	1	DRAXIN	protein_coding	374946	dorsal inhibitory axon guidance protein
ENSG00000124440	0.235504	0.677373	4.18884e-06	0.281525	6.88824e-05	FALSE	19	HIF3A	protein_coding	64344	hypoxia inducible factor 3 alpha subunit
ENSG00000173726	0.972768	1.10462	0.000340209	0.280844	0.00321734	FALSE	1	TOMM20	protein_coding	9804	translocase of outer mitochondrial membrane 20
ENSG00000060718	0.212517	0.622742	1.58618e-05	0.280063	0.000227191	FALSE	1	COL11A1	protein_coding	1301	collagen type XI alpha 1 chain
ENSG00000078043	0.19224	0.464432	1.75936e-08	0.278026	4.78092e-07	FALSE	18	PIAS2	protein_coding	9063	protein inhibitor of activated STAT 2
ENSG00000161011	0.524241	1.07428	0.000925733	0.27773	0.0073145	FALSE	5	SQSTM1	protein_coding	8878	sequestosome 1
ENSG00000160789	0.256133	0.671505	4.27125e-05	0.277533	0.000547941	FALSE	1	LMNA	protein_coding	4000	lamin A/C
ENSG00000100906	0.270156	0.537384	2.41083e-07	0.277023	5.29716e-06	FALSE	14	NFKBIA	protein_coding	4792	NFKB inhibitor alpha
ENSG00000105327	0.268663	0.564424	0.000192711	0.276829	0.0019763	FALSE	19	BBC3	protein_coding	27113	BCL2 binding component 3
ENSG00000151135	0.251106	0.682613	1.18555e-05	0.276384	0.000174156	FALSE	12	TMEM263	protein_coding	90488	transmembrane protein 263
ENSG00000134759	0.337887	0.559956	3.02913e-06	0.27613	5.23107e-05	FALSE	18	ELP2	protein_coding	55250	elongator acetyltransferase complex subunit 2
ENSG00000167996	4.60383	4.85807	0.0220343	0.275747	0.0830468	FALSE	11	FTH1	protein_coding	2495	ferritin heavy chain 1
ENSG00000156976	2.38643	2.6263	6.11032e-05	0.275204	0.000738891	FALSE	3	EIF4A2	protein_coding	1974	eukaryotic translation initiation factor 4A2
ENSG00000220205	1.60148	1.58372	0.000206293	0.273253	0.00209084	FALSE	17	VAMP2	protein_coding	6844	vesicle associated membrane protein 2
ENSG00000107679	0.223958	0.463255	2.09381e-08	0.272751	5.55856e-07	FALSE	10	PLEKHA1	protein_coding	59338	pleckstrin homology domain containing A1
ENSG00000114480	0.0507078	0.309743	1.04485e-16	0.272345	7.87602e-15	FALSE	3	GBE1	protein_coding	2632	1,4-alpha-glucan branching enzyme 1
ENSG00000119669	0.614598	0.918633	0.000213747	0.271997	0.00216196	FALSE	14	IRF2BPL	protein_coding	64207	interferon regulatory factor 2 binding protein like
ENSG00000180011	0.209406	0.418165	1.61251e-09	0.271703	5.10811e-08	FALSE	18	ZADH2	protein_coding	284273	zinc binding alcohol dehydrogenase domain containing 2
ENSG00000167978	1.30837	1.58261	0.000180854	0.27053	0.00187896	FALSE	16	SRRM2	protein_coding	23524	serine/arginine repetitive matrix 2
ENSG00000101236	0.533529	0.559901	4.36031e-05	0.268859	0.000558672	FALSE	20	RNF24	protein_coding	11237	ring finger protein 24
ENSG00000261452	0.476583	1.09318	0.00398798	0.26831	0.0232546	FALSE	NA	NA	NA
ENSG00000063180	0.174529	0.454667	8.14169e-08	0.26828	1.96447e-06	FALSE	19	CA11	protein_coding	770	carbonic anhydrase 11
ENSG00000121741	0.536182	0.733494	4.12736e-05	0.268006	0.000531462	FALSE	13	ZMYM2	protein_coding	7750	zinc finger MYM-type containing 2
ENSG00000182240	0.0871938	0.473979	2.41e-07	0.267713	5.29716e-06	FALSE	21	BACE2	protein_coding	25825	beta-site APP-cleaving enzyme 2
ENSG00000170345	0.746743	1.94102	0.0450958	0.267187	0.140952	FALSE	14	FOS	protein_coding	2353	Fos proto-oncogene, AP-1 transcription factor subunit
ENSG00000143320	0.239905	1.08849	0.00203361	0.267135	0.0135754	FALSE	1	CRABP2	protein_coding	1382	cellular retinoic acid binding protein 2
ENSG00000117614	0.787238	1.146	0.00012021	0.266443	0.00132206	FALSE	1	SYF2	protein_coding	25949	SYF2 pre-mRNA splicing factor
ENSG00000171951	0.255833	0.325961	2.0335e-12	0.265508	1.00478e-10	FALSE	2	SCG2	protein_coding	7857	secretogranin II
ENSG00000141504	1.20669	1.49856	0.000224504	0.265405	0.00224657	FALSE	17	SAT2	protein_coding	112483	spermidine/spermine N1-acetyltransferase family member 2
ENSG00000154721	0.414269	1.04021	0.00249496	0.265032	0.0158654	FALSE	21	JAM2	protein_coding	58494	junctional adhesion molecule 2
ENSG00000100316	4.37402	4.57282	0.00165364	0.264818	0.0115856	FALSE	22	RPL3	protein_coding	6122	ribosomal protein L3
ENSG00000113013	0.613938	0.987975	0.00160482	0.26387	0.0113592	FALSE	5	HSPA9	protein_coding	3313	heat shock protein family A (Hsp70) member 9
ENSG00000164713	0.751313	0.981706	9.08306e-05	0.26343	0.00103762	FALSE	7	BRI3	protein_coding	25798	brain protein I3
ENSG00000095059	0.752521	0.7351	0.000170059	0.263318	0.00179021	FALSE	19	DHPS	protein_coding	1725	deoxyhypusine synthase
ENSG00000198168	0.403717	0.787401	6.06195e-05	0.263038	0.000734889	FALSE	11	SVIP	protein_coding	258010	small VCP interacting protein
ENSG00000104881	0.0504182	0.312418	4.2872e-15	0.262684	2.78452e-13	FALSE	19	PPP1R13L	protein_coding	10848	protein phosphatase 1 regulatory subunit 13 like
ENSG00000156261	1.28773	1.36282	0.000479775	0.26227	0.00430464	FALSE	21	CCT8	protein_coding	10694	chaperonin containing TCP1 subunit 8
ENSG00000241343	2.39644	2.35774	0.0114529	0.260286	0.051312	FALSE	X	RPL36A	protein_coding	6173	ribosomal protein L36a
ENSG00000099849	0.133858	0.408541	1.22087e-07	0.260175	2.846e-06	FALSE	11	RASSF7	protein_coding	8045	Ras association domain family member 7
ENSG00000162032	0.428189	0.637606	2.82963e-05	0.259961	0.000377541	FALSE	16	SPSB3	protein_coding	90864	splA/ryanodine receptor domain and SOCS box containing 3
ENSG00000145782	0.504566	0.762361	4.64762e-05	0.258825	0.000590356	FALSE	5	ATG12	protein_coding	9140	autophagy related 12
ENSG00000079739	0.317695	0.685872	4.75327e-05	0.258789	0.000600086	FALSE	1	PGM1	protein_coding	5236	phosphoglucomutase 1
ENSG00000205758	0.62821	0.851707	6.31347e-05	0.256381	0.000759898	FALSE	21	CRYZL1	protein_coding	9946	crystallin zeta like 1
ENSG00000010219	0.192851	0.540981	2.07746e-05	0.254564	0.000288661	FALSE	12	DYRK4	protein_coding	8798	dual specificity tyrosine phosphorylation regulated kinase 4
ENSG00000078401	0.0300341	0.269223	2.2785e-16	0.254516	1.64546e-14	FALSE	6	EDN1	protein_coding	1906	endothelin 1
ENSG00000169136	0.291558	0.426864	9.96702e-07	0.253982	1.93841e-05	FALSE	19	ATF5	protein_coding	22809	activating transcription factor 5
ENSG00000178913	1.23516	1.67263	0.000667353	0.253744	0.0055985	FALSE	5	TAF7	protein_coding	6879	TATA-box binding protein associated factor 7
ENSG00000101255	0.154279	0.439268	0.000235353	0.253717	0.00234378	FALSE	20	TRIB3	protein_coding	57761	tribbles pseudokinase 3
ENSG00000146250	0.14328	0.420177	0.00689729	0.250682	0.0348646	FALSE	6	PRSS35	protein_coding	167681	protease, serine 35
ENSG00000100099	0.390356	0.649515	3.74201e-05	0.250665	0.000485503	FALSE	22	HPS4	protein_coding	89781	HPS4, biogenesis of lysosomal organelles complex 3 subunit 2
ENSG00000135919	0.302522	0.871145	0.00182378	0.249783	0.0124812	FALSE	2	SERPINE2	protein_coding	5270	serpin family E member 2
ENSG00000171425	0.211591	0.515337	9.33467e-05	0.249738	0.00105955	FALSE	19	ZNF581	protein_coding	51545	zinc finger protein 581
ENSG00000141750	0.0920408	0.354706	2.03684e-10	0.248358	7.3547e-09	FALSE	17	STAC2	protein_coding	342667	SH3 and cysteine rich domain 2
ENSG00000099797	0.750644	1.29414	0.00210628	0.248048	0.0139252	FALSE	19	TECR	protein_coding	9524	trans-2,3-enoyl-CoA reductase
ENSG00000065135	0.569047	0.848518	0.00025736	0.246195	0.00254088	FALSE	1	GNAI3	protein_coding	2773	G protein subunit alpha i3
ENSG00000157216	0.291367	0.519652	2.19927e-05	0.246116	0.000302825	FALSE	1	SSBP3	protein_coding	23648	single stranded DNA binding protein 3
ENSG00000231500	4.45174	4.44967	0.0234247	0.245441	0.0866955	FALSE	6	RPS18	protein_coding	6222	ribosomal protein S18
ENSG00000158042	0.364407	0.717514	0.000198857	0.244519	0.00202525	FALSE	11	MRPL17	protein_coding	63875	mitochondrial ribosomal protein L17
ENSG00000189339	0.389506	0.529326	1.25555e-06	0.243769	2.37909e-05	FALSE	1	SLC35E2B	protein_coding	728661	solute carrier family 35 member E2B
ENSG00000134825	1.58821	1.96752	0.00272969	0.243311	0.0171678	FALSE	11	TMEM258	protein_coding	746	transmembrane protein 258
ENSG00000152558	0.615165	1.23394	0.00303995	0.242392	0.0187313	FALSE	11	TMEM123	protein_coding	114908	transmembrane protein 123
ENSG00000100883	0.33249	0.650319	9.34175e-05	0.242011	0.00105955	FALSE	14	SRP54	protein_coding	6729	signal recognition particle 54
ENSG00000106682	0.850312	1.13514	0.000670092	0.24154	0.00560781	FALSE	7	EIF4H	protein_coding	7458	eukaryotic translation initiation factor 4H
ENSG00000161970	4.01375	3.99974	0.0408836	0.241111	0.131569	FALSE	17	RPL26	protein_coding	6154	ribosomal protein L26
ENSG00000165416	0.489481	0.671606	0.000653143	0.240247	0.00550164	FALSE	13	SUGT1	protein_coding	10910	SGT1 homolog, MIS12 kinetochore complex assembly cochaperone
ENSG00000111276	0.468934	0.565714	0.000206311	0.240185	0.00209084	FALSE	12	CDKN1B	protein_coding	1027	cyclin dependent kinase inhibitor 1B
ENSG00000164022	0.525834	0.815226	0.000396121	0.240067	0.00366226	FALSE	4	AIMP1	protein_coding	9255	aminoacyl tRNA synthetase complex interacting multifunctional protein 1
ENSG00000145919	0.594964	0.875083	0.000607791	0.237787	0.00524366	FALSE	5	BOD1	protein_coding	91272	biorientation of chromosomes in cell division 1
ENSG00000120742	1.03236	1.58586	0.00348275	0.236329	0.020802	FALSE	3	SERP1	protein_coding	27230	stress associated endoplasmic reticulum protein 1
ENSG00000156482	3.37637	3.49491	0.0313804	0.234999	0.108815	FALSE	8	RPL30	protein_coding	6156	ribosomal protein L30
ENSG00000147403	4.8884	4.77533	0.0181634	0.234741	0.0721157	FALSE	X	RPL10	protein_coding	6134	ribosomal protein L10
ENSG00000083845	3.43058	3.40116	0.0217887	0.234572	0.0824523	FALSE	19	RPS5	protein_coding	6193	ribosomal protein S5
ENSG00000135211	0.309034	0.616688	7.03025e-05	0.234286	0.000836066	FALSE	7	TMEM60	protein_coding	85025	transmembrane protein 60
ENSG00000205129	0.0395924	0.30096	9.0944e-13	0.234259	4.71949e-11	FALSE	4	C4orf47	protein_coding	441054	chromosome 4 open reading frame 47
ENSG00000135070	0.529994	0.709692	0.0061035	0.233893	0.0321094	FALSE	9	ISCA1	protein_coding	81689	iron-sulfur cluster assembly 1
ENSG00000127663	0.285553	0.425371	8.85779e-06	0.233356	0.000135317	FALSE	19	KDM4B	protein_coding	23030	lysine demethylase 4B
ENSG00000187514	4.39114	3.69043	0.00453093	0.233204	0.0255828	FALSE	2	PTMA	protein_coding	5757	prothymosin, alpha
ENSG00000100281	0.522937	0.700369	0.000668092	0.232695	0.00560015	FALSE	22	HMGXB4	protein_coding	10042	HMG-box containing 4
ENSG00000113732	0.842576	1.44827	0.000575739	0.23237	0.0050132	FALSE	5	ATP6V0E1	protein_coding	8992	ATPase H+ transporting V0 subunit e1
ENSG00000133398	0.59225	0.81346	0.000636969	0.231955	0.00539896	FALSE	5	MED10	protein_coding	84246	mediator complex subunit 10
ENSG00000162998	0.108034	0.582489	0.00562478	0.23115	0.0301438	FALSE	2	FRZB	protein_coding	2487	frizzled-related protein
ENSG00000113712	1.12947	1.36729	0.00543293	0.231007	0.0293441	FALSE	5	CSNK1A1	protein_coding	1452	casein kinase 1 alpha 1
ENSG00000133997	0.287076	0.511779	2.86552e-05	0.230688	0.000380852	FALSE	14	MED6	protein_coding	10001	mediator complex subunit 6
ENSG00000162545	0.92969	0.751022	0.00339886	0.230585	0.0204189	FALSE	1	CAMK2N1	protein_coding	55450	calcium/calmodulin dependent protein kinase II inhibitor 1
ENSG00000164442	0.661418	1.3425	0.00894967	0.230069	0.0424095	FALSE	6	CITED2	protein_coding	10370	Cbp/p300 interacting transactivator with Glu/Asp rich carboxy-terminal domain 2
ENSG00000139496	0.263594	0.438651	1.71548e-05	0.230022	0.000243014	FALSE	13	NUPL1	protein_coding	9818	nucleoporin 58
ENSG00000162496	0.0591684	0.269744	6.93207e-14	0.229862	3.99596e-12	FALSE	1	DHRS3	protein_coding	9249	dehydrogenase/reductase 3
ENSG00000171858	2.62997	2.63733	0.0567761	0.229066	0.164142	FALSE	20	RPS21	protein_coding	6227	ribosomal protein S21
ENSG00000172667	0.246766	0.613531	0.00115928	0.227894	0.00877063	FALSE	3	ZMAT3	protein_coding	64393	zinc finger matrin-type 3
ENSG00000197976	0.242371	0.47729	4.099e-06	0.227669	6.7512e-05	FALSE	X	AKAP17A	protein_coding	8227	A-kinase anchoring protein 17A
ENSG00000149257	0.20474	0.827639	0.0027974	0.227392	0.017519	FALSE	11	SERPINH1	protein_coding	871	serpin family H member 1
ENSG00000166886	0.270584	0.381094	1.56374e-06	0.226504	2.88885e-05	FALSE	12	NAB2	protein_coding	4665	NGFI-A binding protein 2
ENSG00000105829	0.260933	0.626581	0.000541667	0.226482	0.00476879	FALSE	7	BET1	protein_coding	10282	Bet1 golgi vesicular membrane trafficking protein
ENSG00000142541	4.79643	4.98289	0.0178197	0.226462	0.0712718	FALSE	19	RPL13A	protein_coding	23521	ribosomal protein L13a
ENSG00000185088	1.278	2.1456	0.0017475	0.226049	0.0120874	FALSE	15	RPS27L	protein_coding	51065	ribosomal protein S27 like
ENSG00000151729	0.813148	0.938466	0.00178511	0.224966	0.0122572	FALSE	4	SLC25A4	protein_coding	291	solute carrier family 25 member 4
ENSG00000186493	0.0267183	0.278658	7.30222e-10	0.224429	2.51367e-08	FALSE	5	C5orf38	protein_coding	153571	chromosome 5 open reading frame 38
ENSG00000100505	0.21627	0.368045	2.51384e-06	0.224008	4.3852e-05	FALSE	14	TRIM9	protein_coding	114088	tripartite motif containing 9
ENSG00000125826	0.274953	0.540904	0.000183448	0.223374	0.00189826	FALSE	20	RBCK1	protein_coding	10616	RANBP2-type and C3HC4-type zinc finger containing 1
ENSG00000119396	0.606032	0.93481	0.00104132	0.223314	0.00804918	FALSE	9	RAB14	protein_coding	51552	RAB14, member RAS oncogene family
ENSG00000089289	0.724112	0.814399	0.00401953	0.223102	0.0233989	FALSE	X	IGBP1	protein_coding	3476	immunoglobulin binding protein 1
ENSG00000107317	0.105829	0.652918	0.01905	0.223067	0.074802	FALSE	9	PTGDS	protein_coding	5730	prostaglandin D2 synthase
ENSG00000143190	0.263077	0.466309	0.000106693	0.222766	0.00119121	FALSE	1	POU2F1	protein_coding	5451	POU class 2 homeobox 1
ENSG00000114439	0.707307	1.13955	0.00469814	0.221935	0.0263254	FALSE	3	BBX	protein_coding	56987	BBX, HMG-box containing
ENSG00000104408	2.14468	2.7661	0.0171968	0.221041	0.0694802	FALSE	8	EIF3E	protein_coding	3646	eukaryotic translation initiation factor 3 subunit E
ENSG00000070756	2.12578	2.09065	0.00337308	0.22092	0.0202758	FALSE	8	PABPC1	protein_coding	26986	poly(A) binding protein cytoplasmic 1
ENSG00000157500	0.439259	0.762354	0.000669491	0.220803	0.00560733	FALSE	3	APPL1	protein_coding	26060	adaptor protein, phosphotyrosine interacting with PH domain and leucine zipper 1
ENSG00000174307	0.196353	0.434247	2.83902e-05	0.220278	0.000378305	FALSE	1	PHLDA3	protein_coding	23612	pleckstrin homology like domain family A member 3
ENSG00000213626	0.329086	0.329639	5.64975e-08	0.219829	1.39248e-06	FALSE	2	LBH	protein_coding	81606	limb bud and heart development
ENSG00000090006	0.437949	0.556542	0.000655614	0.219307	0.00551795	FALSE	19	LTBP4	protein_coding	8425	latent transforming growth factor beta binding protein 4
ENSG00000105877	0.0381329	0.2748	1.18096e-11	0.2183	5.28003e-10	FALSE	7	DNAH11	protein_coding	8701	dynein axonemal heavy chain 11
ENSG00000143612	0.986482	1.26809	0.00183113	0.217894	0.0125232	FALSE	1	C1orf43	protein_coding	25912	chromosome 1 open reading frame 43
ENSG00000130522	0.567451	0.861114	0.00264436	0.217662	0.0166819	FALSE	19	JUND	protein_coding	3727	JunD proto-oncogene, AP-1 transcription factor subunit
ENSG00000179335	0.292293	0.484006	5.43435e-05	0.21716	0.000671298	FALSE	15	CLK3	protein_coding	1198	CDC like kinase 3
ENSG00000158092	0.30381	0.626544	0.00142606	0.216767	0.0103274	FALSE	3	NCK1	protein_coding	4690	NCK adaptor protein 1
ENSG00000128050	0.574181	0.836014	0.00171639	0.21635	0.0119121	FALSE	4	PAICS	protein_coding	10606	phosphoribosylaminoimidazole carboxylase and phosphoribosylaminoimidazolesuccinocarboxamide synthase
ENSG00000104728	0.135146	0.394784	4.041e-06	0.216065	6.67705e-05	FALSE	8	ARHGEF10	protein_coding	9639	Rho guanine nucleotide exchange factor 10
ENSG00000158373	0.0742565	0.331102	7.861e-06	0.215981	0.000121892	FALSE	6	HIST1H2BD	protein_coding	3017	histone cluster 1 H2B family member d
ENSG00000182463	0.202975	0.999866	0.00723673	0.215741	0.0360684	FALSE	20	TSHZ2	protein_coding	128553	teashirt zinc finger homeobox 2
ENSG00000120708	0.0668297	0.475747	0.00744485	0.21543	0.0367861	FALSE	5	TGFBI	protein_coding	7045	transforming growth factor beta induced
ENSG00000102978	0.490181	0.792632	0.000602543	0.214957	0.00520272	FALSE	16	POLR2C	protein_coding	5432	RNA polymerase II subunit C
ENSG00000197157	0.385823	0.688243	0.000724963	0.214898	0.00598457	FALSE	7	SND1	protein_coding	27044	staphylococcal nuclease and tudor domain containing 1
ENSG00000160058	0.51068	0.759795	0.00240285	0.214214	0.015403	FALSE	1	BSDC1	protein_coding	55108	BSD domain containing 1
ENSG00000087074	0.259264	0.472577	0.00175825	0.212633	0.0121373	FALSE	19	PPP1R15A	protein_coding	23645	protein phosphatase 1 regulatory subunit 15A
ENSG00000206560	0.201213	0.347052	4.78716e-05	0.212104	0.000602156	FALSE	3	ANKRD28	protein_coding	23243	ankyrin repeat domain 28
ENSG00000167658	3.60445	3.68893	0.00189093	0.211317	0.0127966	FALSE	19	EEF2	protein_coding	1938	eukaryotic translation elongation factor 2
ENSG00000141101	0.27737	0.49104	5.23451e-05	0.210917	0.000649721	FALSE	16	NOB1	protein_coding	28987	NIN1/PSMD8 binding protein 1 homolog
ENSG00000148737	0.13492	0.461747	0.00634482	0.210881	0.0329415	FALSE	10	TCF7L2	protein_coding	6934	transcription factor 7 like 2
ENSG00000182903	0.234293	0.4624	0.000223184	0.210687	0.00223913	FALSE	4	ZNF721	protein_coding	170960	zinc finger protein 721
ENSG00000247134	0.0653933	0.320047	1.905e-06	0.209389	3.42732e-05	FALSE	8	RP11-11N9.4	lincRNA
ENSG00000141622	0.513219	0.361346	1.09755e-06	0.209132	2.11462e-05	FALSE	18	RNF165	protein_coding	494470	ring finger protein 165
ENSG00000116017	0.200967	0.378389	1.80136e-05	0.208756	0.000254135	FALSE	19	ARID3A	protein_coding	1820	AT-rich interaction domain 3A
ENSG00000131389	0.0587022	0.234521	5.29378e-13	0.208579	2.83258e-11	FALSE	3	SLC6A6	protein_coding	6533	solute carrier family 6 member 6
ENSG00000196199	0.633104	0.85333	0.00184331	0.208408	0.0125815	FALSE	13	MPHOSPH8	protein_coding	54737	M-phase phosphoprotein 8
ENSG00000168556	0.310854	0.586896	0.00202302	0.208096	0.0135397	FALSE	4	ING2	protein_coding	3622	inhibitor of growth family member 2
ENSG00000112511	0.328339	0.608005	0.00155625	0.207607	0.0110631	FALSE	6	PHF1	protein_coding	5252	PHD finger protein 1
ENSG00000147421	0.195768	0.403912	1.3319e-05	0.207579	0.000193726	FALSE	8	HMBOX1	protein_coding	79618	homeobox containing 1
ENSG00000145425	4.16103	4.32471	0.0196153	0.206974	0.0765848	FALSE	4	RPS3A	protein_coding	6189	ribosomal protein S3A
ENSG00000081154	0.883891	1.36694	0.00683744	0.205666	0.0346809	FALSE	3	PCNP	protein_coding	57092	PEST proteolytic signal containing nuclear protein
ENSG00000124596	0.405467	0.661378	0.00346385	0.204774	0.0207129	FALSE	6	OARD1	protein_coding	221443	O-acyl-ADP-ribose deacylase 1
ENSG00000141232	0.257395	0.613352	0.00675396	0.204652	0.0343926	FALSE	17	TOB1	protein_coding	10140	transducer of ERBB2, 1
ENSG00000139352	0.406078	0.607123	0.00680339	0.204212	0.0345591	FALSE	12	ASCL1	protein_coding	429	achaete-scute family bHLH transcription factor 1
ENSG00000164466	0.477714	0.622755	0.000432736	0.203752	0.00395475	FALSE	5	SFXN1	protein_coding	94081	sideroflexin 1
ENSG00000090861	0.287053	0.558607	0.00360019	0.203367	0.0214413	FALSE	16	AARS	protein_coding	16	alanyl-tRNA synthetase
ENSG00000246859	0.563673	0.650158	0.00191469	0.202457	0.0129151	FALSE	5	STARD4-AS1	antisense	100505678	STARD4 antisense RNA 1
ENSG00000101266	0.591225	0.70006	0.00107057	0.202384	0.00824441	FALSE	20	CSNK2A1	protein_coding	1457	casein kinase 2 alpha 1
ENSG00000008083	0.224846	0.389235	7.20103e-05	0.202344	0.000850859	FALSE	6	JARID2	protein_coding	3720	jumonji and AT-rich interaction domain containing 2
ENSG00000182372	0.265136	0.46782	0.0122854	0.202095	0.0542184	FALSE	8	CLN8	protein_coding	2055	CLN8, transmembrane ER and ERGIC protein
ENSG00000178567	0.486311	0.684372	0.000648193	0.202072	0.0054644	FALSE	3	EPM2AIP1	protein_coding	9852	EPM2A interacting protein 1
ENSG00000180370	0.812311	0.882967	0.00319675	0.201864	0.0194079	FALSE	3	PAK2	protein_coding	5062	p21 (RAC1) activated kinase 2
ENSG00000136710	0.377703	0.577642	0.000588316	0.201389	0.00509693	FALSE	2	CCDC115	protein_coding	84317	coiled-coil domain containing 115
ENSG00000161958	0.0978586	0.353355	1.8692e-06	0.201046	3.37468e-05	FALSE	17	FGF11	protein_coding	2256	fibroblast growth factor 11
ENSG00000100814	0.603982	0.724693	0.00258106	0.201032	0.0163325	FALSE	14	CCNB1IP1	protein_coding	57820	cyclin B1 interacting protein 1
ENSG00000124783	0.500831	0.77394	0.00299029	0.200663	0.0184915	FALSE	6	SSR1	protein_coding	6745	signal sequence receptor subunit 1
ENSG00000126368	0.0367065	0.230062	1.65495e-15	0.199383	1.10978e-13	FALSE	17	NR1D1	protein_coding	9572	nuclear receptor subfamily 1 group D member 1
ENSG00000175029	0.598958	0.819185	0.00885288	0.199247	0.0421113	FALSE	10	CTBP2	protein_coding	1488	C-terminal binding protein 2
ENSG00000107863	0.501851	0.573669	0.00603998	0.19921	0.0318621	FALSE	10	ARHGAP21	protein_coding	57584	Rho GTPase activating protein 21
ENSG00000183098	0.216213	0.439434	4.91101e-05	0.199	0.000615485	FALSE	13	GPC6	protein_coding	10082	glypican 6
ENSG00000170293	0.0648784	0.37928	3.44721e-05	0.198129	0.000450055	FALSE	3	CMTM8	protein_coding	152189	CKLF like MARVEL transmembrane domain containing 8
ENSG00000185022	0.0486913	0.232877	3.94004e-11	0.198033	1.62107e-09	FALSE	22	MAFF	protein_coding	23764	MAF bZIP transcription factor F
ENSG00000133812	0.224636	0.378972	6.12412e-05	0.197736	0.000739693	FALSE	11	SBF2	protein_coding	81846	SET binding factor 2
ENSG00000137309	1.09674	0.604779	0.00155856	0.197702	0.0110696	FALSE	6	HMGA1	protein_coding	3159	high mobility group AT-hook 1
ENSG00000119820	0.54535	0.816648	0.00694467	0.197395	0.0350698	FALSE	2	YIPF4	protein_coding	84272	Yip1 domain family member 4
ENSG00000137720	0.247704	0.482098	0.000523641	0.197284	0.00463379	FALSE	11	C11orf1	protein_coding	64776	chromosome 11 open reading frame 1
ENSG00000130741	0.802011	1.09834	0.0122531	0.196986	0.0541292	FALSE	X	EIF2S3	protein_coding	1968	eukaryotic translation initiation factor 2 subunit gamma
ENSG00000214756	0.158614	0.371019	1.16097e-05	0.196762	0.00017131	FALSE	11	METTL12	protein_coding	751071	methyltransferase like 12
ENSG00000153707	0.20132	0.371047	0.000244112	0.196723	0.00242399	FALSE	9	PTPRD	protein_coding	5789	protein tyrosine phosphatase, receptor type D
ENSG00000186868	1.10927	0.48353	0.000150745	0.196447	0.00159994	FALSE	17	MAPT	protein_coding	4137	microtubule associated protein tau
ENSG00000067715	1.41574	0.659161	0.0249579	0.195301	0.0913163	FALSE	12	SYT1	protein_coding	6857	synaptotagmin 1
ENSG00000119559	0.394878	0.60711	0.000833517	0.195033	0.0067143	FALSE	19	C19orf25	protein_coding	148223	chromosome 19 open reading frame 25
ENSG00000198914	0.428717	0.534579	0.0252208	0.19499	0.0920988	FALSE	2	POU3F3	protein_coding	5455	POU class 3 homeobox 3
ENSG00000168137	0.612843	0.794515	0.00520362	0.194958	0.0283278	FALSE	3	SETD5	protein_coding	55209	SET domain containing 5
ENSG00000165661	0.106035	0.307449	4.52314e-05	0.194936	0.000578099	FALSE	9	QSOX2	protein_coding	169714	quiescin sulfhydryl oxidase 2
ENSG00000134574	0.125743	0.336693	6.9086e-06	0.194833	0.000108427	FALSE	11	DDB2	protein_coding	1643	damage specific DNA binding protein 2
ENSG00000166848	1.32327	1.21853	0.0120032	0.194527	0.0532918	FALSE	16	TERF2IP	protein_coding	54386	TERF2 interacting protein
ENSG00000142534	3.13054	3.07108	0.0500532	0.194357	0.150504	FALSE	19	RPS11	protein_coding	6205	ribosomal protein S11
ENSG00000172270	1.43136	2.0915	0.0512641	0.194165	0.152937	FALSE	19	BSG	protein_coding	682	basigin (Ok blood group)
ENSG00000104327	0.0408101	0.307932	5.82566e-05	0.194114	0.000715358	FALSE	8	CALB1	protein_coding	793	calbindin 1
ENSG00000169967	0.167742	0.352977	8.8514e-05	0.193498	0.0010134	FALSE	2	MAP3K2	protein_coding	10746	mitogen-activated protein kinase kinase kinase 2
ENSG00000168159	1.24277	1.41471	0.0130841	0.192996	0.0565186	FALSE	1	RNF187	protein_coding	149603	ring finger protein 187
ENSG00000114857	0.849804	1.0014	0.00499944	0.192612	0.0274708	FALSE	3	NKTR	protein_coding	4820	natural killer cell triggering receptor
ENSG00000127526	0.170651	0.325628	3.09693e-06	0.192324	5.32146e-05	FALSE	19	SLC35E1	protein_coding	79939	solute carrier family 35 member E1
ENSG00000181026	0.0808465	0.287175	1.57356e-05	0.192206	0.000225696	FALSE	15	AEN	protein_coding	64782	apoptosis enhancing nuclease
ENSG00000182704	0.110704	0.389688	1.29332e-05	0.191082	0.000188646	FALSE	11	TSKU	protein_coding	25987	tsukushi, small leucine rich proteoglycan
ENSG00000166037	0.546315	0.643409	0.00251993	0.191074	0.0159947	FALSE	11	CEP57	protein_coding	9702	centrosomal protein 57
ENSG00000120686	0.450226	0.640577	0.00668033	0.190837	0.0341089	FALSE	13	UFM1	protein_coding	51569	ubiquitin fold modifier 1
ENSG00000106689	1.3538	0.973802	0.0320905	0.190335	0.110485	FALSE	9	LHX2	protein_coding	9355	LIM homeobox 2
ENSG00000106105	0.547092	0.597356	0.00453954	0.190225	0.0256026	FALSE	7	GARS	protein_coding	2617	glycyl-tRNA synthetase
ENSG00000197061	1.94229	1.50302	0.00116578	0.189989	0.00880686	FALSE	6	HIST1H4C	protein_coding	8364	histone cluster 1 H4 family member c
ENSG00000070495	0.132753	0.307566	1.43881e-05	0.189762	0.000208103	FALSE	17	JMJD6	protein_coding	23210	arginine demethylase and lysine hydroxylase
ENSG00000249087	0.132358	0.449814	0.00100627	0.188617	0.00783694	FALSE	1	ZNF436-AS1	antisense	148898	ZNF436 antisense RNA 1
ENSG00000204580	0.657616	1.3402	0.0686896	0.188278	0.187661	FALSE	6	DDR1	protein_coding	780	discoidin domain receptor tyrosine kinase 1
ENSG00000117143	0.264246	0.44301	0.000159078	0.188099	0.00168147	FALSE	1	UAP1	protein_coding	6675	UDP-N-acetylglucosamine pyrophosphorylase 1
ENSG00000057608	1.16359	1.21845	0.017806	0.187995	0.0712493	FALSE	10	GDI2	protein_coding	2665	GDP dissociation inhibitor 2
ENSG00000185650	1.12879	2.57242	0.0709458	0.186958	0.191644	FALSE	14	ZFP36L1	protein_coding	677	ZFP36 ring finger protein like 1
ENSG00000111186	0.113608	0.449754	0.000446154	0.186416	0.00403807	FALSE	12	WNT5B	protein_coding	81029	Wnt family member 5B
ENSG00000095209	0.149953	0.468876	0.00103097	0.185809	0.00797519	FALSE	9	TMEM38B	protein_coding	55151	transmembrane protein 38B
ENSG00000112306	3.5853	3.78317	0.225683	0.185739	0.41663	FALSE	6	RPS12	protein_coding	6206	ribosomal protein S12
ENSG00000127022	0.883567	1.5445	0.0234082	0.185333	0.0866944	FALSE	5	CANX	protein_coding	821	calnexin
ENSG00000013441	0.358434	0.429445	0.000791244	0.18529	0.00642388	FALSE	2	CLK1	protein_coding	1195	CDC like kinase 1
ENSG00000096080	0.231143	0.525421	0.00556435	0.185099	0.0299131	FALSE	6	MRPS18A	protein_coding	55168	mitochondrial ribosomal protein S18A
ENSG00000165732	0.55054	0.647895	0.0063908	0.185036	0.0331148	FALSE	10	DDX21	protein_coding	9188	DExD-box helicase 21
ENSG00000175582	0.910573	0.962969	0.00839901	0.184608	0.040399	FALSE	11	RAB6A	protein_coding	5870	RAB6A, member RAS oncogene family
ENSG00000100219	0.357625	0.88526	0.045164	0.184579	0.141122	FALSE	22	XBP1	protein_coding	7494	X-box binding protein 1
ENSG00000166170	0.228949	0.38576	0.00124386	0.18419	0.0093015	FALSE	14	BAG5	protein_coding	9529	BCL2 associated athanogene 5
ENSG00000198695	0.281964	0.533714	0.0272646	0.184074	0.0975275	FALSE	MT	MT-ND6	protein_coding	4541	NADH dehydrogenase, subunit 6 (complex I)
ENSG00000151640	0.554535	0.658076	0.00203048	0.183824	0.0135633	FALSE	10	DPYSL4	protein_coding	10570	dihydropyrimidinase like 4
ENSG00000050426	0.254492	0.489057	0.00365069	0.183446	0.0216671	FALSE	12	LETMD1	protein_coding	25875	LETM1 domain containing 1
ENSG00000132823	0.198183	0.387162	0.000195957	0.183393	0.00199965	FALSE	20	OSER1	protein_coding	51526	oxidative stress responsive serine rich 1
ENSG00000198355	0.224021	0.298059	9.59541e-05	0.182923	0.00108416	FALSE	22	PIM3	protein_coding	415116	Pim-3 proto-oncogene, serine/threonine kinase
ENSG00000139180	0.389544	0.636132	0.00331201	0.182136	0.0199435	FALSE	12	NDUFA9	protein_coding	4704	NADH:ubiquinone oxidoreductase subunit A9
ENSG00000148498	0.169991	0.362147	0.000171016	0.180982	0.0017948	FALSE	10	PARD3	protein_coding	56288	par-3 family cell polarity regulator
ENSG00000105856	0.24653	0.522038	0.00266384	0.180963	0.0167945	FALSE	7	HBP1	protein_coding	26959	HMG-box transcription factor 1
ENSG00000064666	0.244048	0.464316	0.00107807	0.180793	0.0082879	FALSE	19	CNN2	protein_coding	1265	calponin 2
ENSG00000104164	0.498336	0.616665	0.0121761	0.180618	0.0538741	FALSE	15	BLOC1S6	protein_coding	26258	biogenesis of lysosomal organelles complex 1 subunit 6
ENSG00000132510	0.377055	0.363032	9.09729e-05	0.180172	0.0010381	FALSE	17	KDM6B	protein_coding	23135	lysine demethylase 6B
ENSG00000144029	0.59642	0.734543	0.00312456	0.179948	0.0190931	FALSE	2	MRPS5	protein_coding	64969	mitochondrial ribosomal protein S5
ENSG00000166200	0.329907	0.527953	0.00263673	0.179924	0.0166542	FALSE	15	COPS2	protein_coding	9318	COP9 signalosome subunit 2
ENSG00000144713	4.23828	4.06169	0.113937	0.179905	0.265365	FALSE	3	RPL32	protein_coding	6161	ribosomal protein L32
ENSG00000143878	0.465555	0.741768	0.0189939	0.179684	0.0746667	FALSE	2	RHOB	protein_coding	388	ras homolog family member B
ENSG00000175390	1.50753	1.70988	0.0190249	0.179441	0.074732	FALSE	11	EIF3F	protein_coding	8665	eukaryotic translation initiation factor 3 subunit F
ENSG00000105373	1.28485	1.50272	0.0136034	0.179436	0.058364	FALSE	19	GLTSCR2	protein_coding	29997	NOP53 ribosome biogenesis factor
ENSG00000026652	0.28343	0.536891	0.0153357	0.178743	0.0637915	FALSE	6	AGPAT4	protein_coding	56895	1-acylglycerol-3-phosphate O-acyltransferase 4
ENSG00000105379	1.0698	0.99356	0.0195646	0.178655	0.0764543	FALSE	19	ETFB	protein_coding	2109	electron transfer flavoprotein beta subunit
ENSG00000261455	0.330757	0.422471	0.00109086	0.17859	0.00835705	FALSE	7	LINC01003	lincRNA	100128822	long intergenic non-protein coding RNA 1003
ENSG00000156515	0.516748	0.660102	0.0117097	0.178312	0.0522584	FALSE	10	HK1	protein_coding	3098	hexokinase 1
ENSG00000084092	0.23685	0.374432	8.10973e-05	0.178292	0.000944185	FALSE	4	NOA1	protein_coding	84273	nitric oxide associated 1
ENSG00000086589	0.32839	0.524742	0.0044847	0.177234	0.025433	FALSE	5	RBM22	protein_coding	55696	RNA binding motif protein 22
ENSG00000163605	0.534066	0.767259	0.00914618	0.177205	0.0430804	FALSE	3	PPP4R2	protein_coding	151987	protein phosphatase 4 regulatory subunit 2
ENSG00000047315	0.516277	0.570845	0.00407174	0.17698	0.0235964	FALSE	4	POLR2B	protein_coding	5431	RNA polymerase II subunit B
ENSG00000108296	0.236822	0.414434	0.000783878	0.176848	0.0063741	FALSE	NA	NA	NA
ENSG00000232388	0.781865	1.145	0.0190028	0.176848	0.0746736	FALSE	20	LINC00493	protein_coding	388789	small integral membrane protein 26
ENSG00000196683	1.8912	2.39102	0.0166519	0.176459	0.0678092	FALSE	7	TOMM7	protein_coding	54543	translocase of outer mitochondrial membrane 7
ENSG00000157985	0.2938	0.254597	3.48119e-08	0.17614	8.85474e-07	FALSE	2	AGAP1	protein_coding	116987	ArfGAP with GTPase domain, ankyrin repeat and PH domain 1
ENSG00000185112	0.0833317	0.268985	1.23081e-07	0.175736	2.86274e-06	FALSE	3	FAM43A	protein_coding	131583	family with sequence similarity 43 member A
ENSG00000133112	3.16399	3.46888	0.202237	0.175292	0.388631	FALSE	13	TPT1	protein_coding	7178	tumor protein, translationally-controlled 1
ENSG00000138764	0.684784	0.549625	0.00235497	0.174915	0.0151714	FALSE	4	CCNG2	protein_coding	901	cyclin G2
ENSG00000157259	0.234128	0.485693	0.000801259	0.174725	0.00650008	FALSE	7	GATAD1	protein_coding	57798	GATA zinc finger domain containing 1
ENSG00000173113	0.997875	1.45758	0.0294291	0.174648	0.103761	FALSE	11	TRMT112	protein_coding	51504	tRNA methyltransferase 11-2 homolog (S. cerevisiae)
ENSG00000184678	0.211855	0.515154	0.00794574	0.174218	0.0386326	FALSE	1	HIST2H2BE	protein_coding	8349	histone cluster 2 H2B family member e
ENSG00000177600	3.86404	3.92428	0.119207	0.17413	0.274171	FALSE	11	RPLP2	protein_coding	6181	ribosomal protein lateral stalk subunit P2
ENSG00000188177	0.345725	0.451493	0.00107969	0.173838	0.00828996	FALSE	2	ZC3H6	protein_coding	376940	zinc finger CCCH-type containing 6
ENSG00000198832	0.4269	0.9439	0.0414933	0.173177	0.132992	FALSE	22	SELM	protein_coding	140606	selenoprotein M
ENSG00000166123	0.30507	0.574723	0.00985988	0.172073	0.0458464	FALSE	16	GPT2	protein_coding	84706	glutamic--pyruvic transaminase 2
ENSG00000089048	0.533855	0.697352	0.0353244	0.17181	0.118748	FALSE	20	ESF1	protein_coding	51575	ESF1 nucleolar pre-rRNA processing protein homolog
ENSG00000094975	0.281926	0.502194	0.00218714	0.17173	0.0143681	FALSE	1	SUCO	protein_coding	51430	SUN domain containing ossification factor
ENSG00000179981	0.127995	0.246105	5.92304e-05	0.171261	0.000722164	FALSE	18	TSHZ1	protein_coding	10194	teashirt zinc finger homeobox 1
ENSG00000089157	3.44198	3.66443	0.0661391	0.170927	0.18287	FALSE	12	RPLP0	protein_coding	6175	ribosomal protein lateral stalk subunit P0
ENSG00000258757	0.0736386	0.226924	1.09379e-07	0.170618	2.57633e-06	FALSE	14	RP11-841O20.2	antisense
ENSG00000101577	0.179299	0.362245	0.00027393	0.170204	0.00267886	FALSE	18	LPIN2	protein_coding	9663	lipin 2
ENSG00000008710	0.212122	0.30129	9.6875e-05	0.170119	0.00109217	FALSE	16	PKD1	protein_coding	5310	polycystin 1, transient receptor potential channel interacting
ENSG00000198598	0.0743022	0.188661	5.95446e-14	0.169742	3.45459e-12	FALSE	12	MMP17	protein_coding	4326	matrix metallopeptidase 17
ENSG00000048392	0.0995305	0.277775	9.2038e-06	0.16973	0.000140188	FALSE	8	RRM2B	protein_coding	50484	ribonucleotide reductase regulatory TP53 inducible subunit M2B
ENSG00000114416	0.715114	0.927273	0.023088	0.169535	0.0859516	FALSE	3	FXR1	protein_coding	8087	FMR1 autosomal homolog 1
ENSG00000214274	0.0545819	0.255857	1.26632e-06	0.169421	2.39511e-05	FALSE	14	ANG	protein_coding	283	angiogenin
ENSG00000105640	3.96776	3.83813	0.101748	0.169219	0.245388	FALSE	19	RPL18A	protein_coding	6142	ribosomal protein L18a
ENSG00000121931	0.21208	0.329094	0.000156041	0.16917	0.00165445	FALSE	1	LRIF1	protein_coding	55791	ligand dependent nuclear receptor interacting factor 1
ENSG00000142676	3.95603	3.98487	0.0606518	0.167825	0.172027	FALSE	1	RPL11	protein_coding	6135	ribosomal protein L11
ENSG00000142937	4.14863	4.13242	0.0773882	0.16776	0.203384	FALSE	1	RPS8	protein_coding	6202	ribosomal protein S8
ENSG00000105700	0.452771	0.718239	0.0207183	0.16758	0.0796085	FALSE	19	KXD1	protein_coding	79036	KxDL motif containing 1
ENSG00000031698	0.797203	0.794016	0.0164494	0.167504	0.0672231	FALSE	1	SARS	protein_coding	6301	seryl-tRNA synthetase
ENSG00000177954	4.34834	4.53544	0.202488	0.167204	0.388836	FALSE	1	RPS27	protein_coding	6232	ribosomal protein S27
ENSG00000116741	0.124113	0.215537	9.98613e-07	0.16715	1.93847e-05	FALSE	1	RGS2	protein_coding	5997	regulator of G-protein signaling 2
ENSG00000091527	0.501152	0.598789	0.011161	0.166957	0.0503203	FALSE	3	CDV3	protein_coding	55573	CDV3 homolog
ENSG00000117000	0.200877	0.363485	0.00372822	0.166862	0.0220512	FALSE	1	RLF	protein_coding	6018	rearranged L-myc fusion
ENSG00000122406	3.6113	3.77208	0.0399508	0.16604	0.129536	FALSE	1	RPL5	protein_coding	6125	ribosomal protein L5
ENSG00000156136	0.562719	0.719946	0.0151899	0.165929	0.0634573	FALSE	4	DCK	protein_coding	1633	deoxycytidine kinase
ENSG00000215808	0.0527662	0.31622	0.00244795	0.165928	0.0156339	FALSE	1	LINC01139	lincRNA	339535	long intergenic non-protein coding RNA 1139
ENSG00000183775	0.129945	0.295895	4.73345e-05	0.165887	0.000598456	FALSE	5	KCTD16	protein_coding	57528	potassium channel tetramerization domain containing 16
ENSG00000128699	0.70208	1.0362	0.0152383	0.165883	0.0635361	FALSE	2	ORMDL1	protein_coding	94101	ORMDL sphingolipid biosynthesis regulator 1
ENSG00000145730	0.301755	0.599528	0.0146323	0.165816	0.0616524	FALSE	5	PAM	protein_coding	5066	peptidylglycine alpha-amidating monooxygenase
ENSG00000166762	0.0872605	0.252378	1.06625e-06	0.165771	2.06201e-05	FALSE	15	CATSPER2	protein_coding	117155	cation channel sperm associated 2
ENSG00000211448	0.0649433	0.247473	4.67359e-07	0.165616	9.89019e-06	FALSE	14	DIO2	protein_coding	1734	iodothyronine deiodinase 2
ENSG00000164970	0.237544	0.3102	0.000820263	0.165537	0.00662821	FALSE	9	FAM219A	protein_coding	203259	family with sequence similarity 219 member A
ENSG00000253738	0.593937	0.920756	0.0110517	0.165411	0.0500135	FALSE	8	OTUD6B-AS1	antisense	100506365	OTUD6B antisense RNA 1 (head to head)
ENSG00000108465	0.544743	0.687724	0.012622	0.164914	0.0552555	FALSE	17	CDK5RAP3	protein_coding	80279	CDK5 regulatory subunit associated protein 3
ENSG00000011243	0.447183	0.549324	0.00921254	0.164876	0.0433293	FALSE	19	AKAP8L	protein_coding	26993	A-kinase anchoring protein 8 like
ENSG00000198363	0.359067	0.667944	0.0179015	0.164638	0.0714828	FALSE	8	ASPH	protein_coding	444	aspartate beta-hydroxylase
ENSG00000072818	0.0998539	0.310173	0.000707555	0.164413	0.00586994	FALSE	17	ACAP1	protein_coding	9744	ArfGAP with coiled-coil, ankyrin repeat and PH domains 1
ENSG00000260231	0.041082	0.197854	1.18107e-11	0.163875	5.28003e-10	FALSE	7	JHDM1D-AS1	antisense	100134229	JHDM1D antisense RNA 1 (head to head)
ENSG00000138069	1.12901	1.46202	0.00907416	0.163774	0.0428286	FALSE	2	RAB1A	protein_coding	5861	RAB1A, member RAS oncogene family
ENSG00000175482	0.138233	0.367505	0.00025807	0.163292	0.00254545	FALSE	11	POLD4	protein_coding	57804	DNA polymerase delta 4, accessory subunit
ENSG00000171606	0.23347	0.430802	0.00128626	0.163008	0.00952884	FALSE	19	ZNF274	protein_coding	10782	zinc finger protein 274
ENSG00000081189	0.252997	0.223755	4.7573e-07	0.162658	1.00058e-05	FALSE	5	MEF2C	protein_coding	4208	myocyte enhancer factor 2C
ENSG00000228288	0.139124	0.309013	8.4991e-05	0.162422	0.000980981	FALSE	1	PCAT6	antisense	100506696	prostate cancer associated transcript 6 (non-protein coding)
ENSG00000130222	0.432263	0.369856	0.0012042	0.162221	0.00903103	FALSE	9	GADD45G	protein_coding	10912	growth arrest and DNA damage inducible gamma
ENSG00000007402	0.0285931	0.214364	3.15369e-09	0.16169	9.5e-08	FALSE	3	CACNA2D2	protein_coding	9254	calcium voltage-gated channel auxiliary subunit alpha2delta 2
ENSG00000141543	0.501627	0.711629	0.0336927	0.161609	0.115099	FALSE	17	EIF4A3	protein_coding	9775	eukaryotic translation initiation factor 4A3
ENSG00000111860	0.235664	0.257121	1.66068e-05	0.16148	0.00023655	FALSE	6	CEP85L	protein_coding	387119	centrosomal protein 85 like
ENSG00000185565	0.471031	0.842417	0.028514	0.161303	0.100948	FALSE	3	LSAMP	protein_coding	4045	limbic system-associated membrane protein
ENSG00000070423	0.371218	0.461399	0.00314201	0.160994	0.0191431	FALSE	19	RNF126	protein_coding	55658	ring finger protein 126
ENSG00000154803	0.138068	0.300854	0.000102925	0.16073	0.00115282	FALSE	17	FLCN	protein_coding	201163	folliculin
ENSG00000123992	0.271458	0.452099	0.00297887	0.160555	0.0184319	FALSE	2	DNPEP	protein_coding	23549	aspartyl aminopeptidase
ENSG00000240344	0.390867	0.630496	0.0463739	0.16048	0.143406	FALSE	2	PPIL3	protein_coding	53938	peptidylprolyl isomerase like 3
ENSG00000182087	0.453134	0.674499	0.01401	0.160394	0.0596871	FALSE	19	TMEM259	protein_coding	91304	transmembrane protein 259
ENSG00000128272	0.920119	1.14145	0.0683007	0.159984	0.187093	FALSE	22	ATF4	protein_coding	468	activating transcription factor 4
ENSG00000116863	0.306782	0.536641	0.0200314	0.159696	0.077984	FALSE	1	ADPRHL2	protein_coding	54936	ADP-ribosylhydrolase like 2
ENSG00000179743	0.370622	0.56602	0.00985667	0.159457	0.0458464	FALSE	1	FLJ37453	antisense	729614	uncharacterized LOC729614
ENSG00000162441	0.331932	0.468212	0.00633411	0.159376	0.0329201	FALSE	1	LZIC	protein_coding	84328	leucine zipper and CTNNBIP1 domain containing
ENSG00000156030	0.163038	0.334222	0.0027827	0.159199	0.0174481	FALSE	14	ELMSAN1	protein_coding	91748	ELM2 and Myb/SANT domain containing 1
ENSG00000112562	0.00759571	0.163125	7.18391e-16	0.159073	4.97908e-14	FALSE	6	SMOC2	protein_coding	64094	SPARC related modular calcium binding 2
ENSG00000114120	0.594887	0.660271	0.0153992	0.158748	0.0639526	FALSE	3	SLC25A36	protein_coding	55186	solute carrier family 25 member 36
ENSG00000179918	0.349092	0.552184	0.00283697	0.158557	0.0177345	FALSE	16	SEPHS2	protein_coding	22928	selenophosphate synthetase 2
ENSG00000165119	2.25508	2.51705	0.0122583	0.158367	0.0541292	FALSE	9	HNRNPK	protein_coding	3190	heterogeneous nuclear ribonucleoprotein K
ENSG00000163602	0.303704	0.339839	0.00232602	0.157696	0.015013	FALSE	3	RYBP	protein_coding	23429	RING1 and YY1 binding protein
ENSG00000168438	0.298196	0.444001	0.00524448	0.157511	0.0285202	FALSE	6	CDC40	protein_coding	51362	cell division cycle 40
ENSG00000234608	0.272545	0.456145	0.00198123	0.157504	0.0133204	FALSE	12	MAPKAPK5-AS1	lincRNA	51275	MAPKAPK5 antisense RNA 1
ENSG00000144567	0.544731	0.830794	0.0178296	0.157419	0.0712839	FALSE	2	FAM134A	protein_coding	79137	reticulophagy regulator family member 2
ENSG00000010244	0.677432	0.826116	0.0170666	0.15741	0.0691072	FALSE	17	ZNF207	protein_coding	7756	zinc finger protein 207
ENSG00000140455	0.383063	0.39645	0.00738026	0.157273	0.0365719	FALSE	15	USP3	protein_coding	9960	ubiquitin specific peptidase 3
ENSG00000092203	0.444825	0.67907	0.0103916	0.156602	0.0475801	FALSE	14	TOX4	protein_coding	9878	TOX high mobility group box family member 4
ENSG00000140941	0.928324	1.11129	0.0175254	0.156502	0.0705592	FALSE	16	MAP1LC3B	protein_coding	81631	microtubule associated protein 1 light chain 3 beta
ENSG00000107341	0.652355	0.725525	0.0271132	0.156284	0.0971985	FALSE	9	UBE2R2	protein_coding	54926	ubiquitin conjugating enzyme E2 R2
ENSG00000104332	0.919306	0.344522	0.00324929	0.156206	0.0196556	FALSE	8	SFRP1	protein_coding	6422	secreted frizzled related protein 1
ENSG00000101144	0.339417	0.786157	0.0361399	0.156192	0.120548	FALSE	20	BMP7	protein_coding	655	bone morphogenetic protein 7
ENSG00000147408	0.0295336	0.191348	1.63795e-10	0.156062	6e-09	FALSE	8	CSGALNACT1	protein_coding	55790	chondroitin sulfate N-acetylgalactosaminyltransferase 1
ENSG00000114956	1.00962	1.01326	0.00844234	0.15586	0.0405319	FALSE	2	DGUOK	protein_coding	1716	deoxyguanosine kinase
ENSG00000116685	0.177809	0.339128	0.00418901	0.15576	0.0241002	FALSE	1	KIAA2013	protein_coding	90231	KIAA2013
ENSG00000117523	0.82628	1.00955	0.0271316	0.155402	0.0971985	FALSE	1	PRRC2C	protein_coding	23215	proline rich coiled-coil 2C
ENSG00000150551	0.103068	0.306845	0.00020351	0.155217	0.00207059	FALSE	2	LYPD1	protein_coding	116372	LY6/PLAUR domain containing 1
ENSG00000110880	0.414939	0.406215	0.00414891	0.155142	0.023963	FALSE	12	CORO1C	protein_coding	23603	coronin 1C
ENSG00000103510	0.240788	0.389227	0.00493709	0.155033	0.0272795	FALSE	16	KAT8	protein_coding	84148	lysine acetyltransferase 8
ENSG00000133773	0.362739	0.567294	0.0149128	0.154658	0.0625782	FALSE	12	CCDC59	protein_coding	29080	coiled-coil domain containing 59
ENSG00000185950	0.139931	0.276227	4.81938e-05	0.154185	0.000605471	FALSE	13	IRS2	protein_coding	8660	insulin receptor substrate 2
ENSG00000109065	0.251707	0.42981	0.00420018	0.154175	0.0241376	FALSE	17	NAT9	protein_coding	26151	N-acetyltransferase 9 (putative)
ENSG00000164631	0.154613	0.335075	0.000580344	0.154002	0.00504904	FALSE	7	ZNF12	protein_coding	7559	zinc finger protein 12
ENSG00000138674	0.325649	0.479262	0.00718051	0.153963	0.0359095	FALSE	4	SEC31A	protein_coding	22872	SEC31 homolog A, COPII coat complex component
ENSG00000126858	0.364196	0.473341	0.00334499	0.153448	0.0201186	FALSE	17	RHOT1	protein_coding	55288	ras homolog family member T1
ENSG00000158195	0.421773	0.821241	0.0871234	0.153405	0.221389	FALSE	1	WASF2	protein_coding	10163	WAS protein family member 2
ENSG00000136099	0.129865	0.163402	8.30309e-16	0.153333	5.66142e-14	FALSE	13	PCDH8	protein_coding	5100	protocadherin 8
ENSG00000131437	0.664243	0.583636	0.00634778	0.153066	0.0329415	FALSE	5	KIF3A	protein_coding	11127	kinesin family member 3A
ENSG00000088826	0.146106	0.365323	0.000903265	0.15282	0.00718092	FALSE	20	SMOX	protein_coding	54498	spermine oxidase
ENSG00000197170	0.376561	0.58066	0.0221961	0.152743	0.0834433	FALSE	17	PSMD12	protein_coding	5718	proteasome 26S subunit, non-ATPase 12
ENSG00000173273	0.219395	0.295081	0.00013264	0.152646	0.00143582	FALSE	8	TNKS	protein_coding	8658	tankyrase
ENSG00000149926	0.757304	0.378578	0.0175366	0.152387	0.0705769	FALSE	16	FAM57B	protein_coding	83723	family with sequence similarity 57 member B
ENSG00000162783	0.240512	0.346052	0.00322837	0.151793	0.0195539	FALSE	1	IER5	protein_coding	51278	immediate early response 5
ENSG00000139370	0.0854333	0.404846	0.0100217	0.151737	0.0463475	FALSE	12	SLC15A4	protein_coding	121260	solute carrier family 15 member 4
ENSG00000177917	0.528923	0.78699	0.0142976	0.151676	0.0605187	FALSE	2	ARL6IP6	protein_coding	151188	ADP ribosylation factor like GTPase 6 interacting protein 6
ENSG00000171862	0.3949	0.509167	0.0272256	0.151324	0.0974285	FALSE	10	PTEN	protein_coding	5728	phosphatase and tensin homolog
ENSG00000107736	0.0706351	0.240632	8.6551e-06	0.151271	0.00013281	FALSE	10	CDH23	protein_coding	64072	cadherin related 23
ENSG00000163882	0.484308	0.634623	0.0101623	0.151262	0.0468688	FALSE	3	POLR2H	protein_coding	5437	RNA polymerase II subunit H
ENSG00000102401	0.624098	0.880395	0.0478778	0.151261	0.146038	FALSE	X	ARMCX3	protein_coding	51566	armadillo repeat containing, X-linked 3
ENSG00000091164	1.00521	1.14243	0.0231589	0.15113	0.0861224	FALSE	18	TXNL1	protein_coding	9352	thioredoxin like 1
ENSG00000135974	0.21059	0.40319	0.00168045	0.151051	0.0117415	FALSE	2	C2orf49	protein_coding	79074	chromosome 2 open reading frame 49
ENSG00000179431	0.826356	1.35574	0.1989	0.150708	0.384221	FALSE	11	FJX1	protein_coding	24147	four jointed box 1
ENSG00000072274	0.0937743	0.235512	1.29556e-06	0.150701	2.44146e-05	FALSE	3	TFRC	protein_coding	7037	transferrin receptor
ENSG00000132680	0.262654	0.423595	0.00487155	0.150595	0.0270185	FALSE	1	KIAA0907	protein_coding	22889	KIAA0907
ENSG00000176697	0.0710647	0.191117	5.03948e-05	0.150527	0.000630056	FALSE	11	BDNF	protein_coding	627	brain derived neurotrophic factor
ENSG00000167522	1.0301	1.03622	0.041927	0.150435	0.133842	FALSE	16	ANKRD11	protein_coding	29123	ankyrin repeat domain 11
ENSG00000104946	0.160647	0.316765	0.000562331	0.150369	0.00492971	FALSE	19	TBC1D17	protein_coding	79735	TBC1 domain family member 17
ENSG00000235706	0.117603	0.264284	3.70908e-05	0.150169	0.000482414	FALSE	14	DICER1-AS1	antisense	400242	DICER1 antisense RNA 1
ENSG00000175265	0.237217	0.364673	0.000997591	0.14994	0.00778694	FALSE	15	GOLGA8A	protein_coding	23015	golgin A8 family member A
ENSG00000157240	0.0691863	0.272663	0.000662735	0.149515	0.00556428	FALSE	7	FZD1	protein_coding	8321	frizzled class receptor 1
ENSG00000143162	0.139417	0.295728	0.000385057	0.149168	0.0035792	FALSE	1	CREG1	protein_coding	8804	cellular repressor of E1A stimulated genes 1
ENSG00000139631	0.329222	0.410256	0.0102888	0.149124	0.0472234	FALSE	12	CSAD	protein_coding	51380	cysteine sulfinic acid decarboxylase
ENSG00000177453	0.0725497	0.211336	1.27857e-06	0.148957	2.41386e-05	FALSE	5	NIM1K	protein_coding	167359	NIM1 serine/threonine protein kinase
ENSG00000124249	0.0106404	0.175585	2.77982e-09	0.148943	8.44331e-08	FALSE	20	KCNK15	protein_coding	60598	potassium two pore domain channel subfamily K member 15
ENSG00000152684	0.132318	0.276612	0.00063301	0.14892	0.00538351	FALSE	5	PELO	protein_coding	53918	pelota homolog (Drosophila)
ENSG00000068028	0.137765	0.301971	0.000361727	0.14881	0.00339595	FALSE	3	RASSF1	protein_coding	11186	Ras association domain family member 1
ENSG00000123178	0.211885	0.353838	0.00525298	0.148717	0.0285513	FALSE	13	SPRYD7	protein_coding	57213	SPRY domain containing 7
ENSG00000134419	4.13914	4.19826	0.136634	0.148528	0.301307	FALSE	16	RPS15A	protein_coding	6210	ribosomal protein S15a
ENSG00000212907	0.436087	0.71319	0.0684073	0.148288	0.187205	FALSE	MT	MT-ND4L	protein_coding	4539	NADH dehydrogenase, subunit 4L (complex I)
ENSG00000138757	0.645872	0.643827	0.0647658	0.147641	0.179988	FALSE	4	G3BP2	protein_coding	9908	G3BP stress granule assembly factor 2
ENSG00000055609	0.447296	0.464468	0.00451394	0.147634	0.0255148	FALSE	7	KMT2C	protein_coding	58508	lysine methyltransferase 2C
ENSG00000125952	0.329779	0.451306	0.0114113	0.147293	0.0511476	FALSE	14	MAX	protein_coding	4149	MYC associated factor X
ENSG00000121989	0.230518	0.239795	0.000229248	0.146781	0.0022896	FALSE	2	ACVR2A	protein_coding	92	activin A receptor type 2A
ENSG00000013375	0.17283	0.392112	0.0271648	0.146592	0.0972716	FALSE	6	PGM3	protein_coding	5238	phosphoglucomutase 3
ENSG00000180340	0.150607	0.285737	0.000504254	0.146453	0.00448603	FALSE	17	FZD2	protein_coding	2535	frizzled class receptor 2
ENSG00000187840	0.833162	0.577719	0.0493149	0.146327	0.148911	FALSE	8	EIF4EBP1	protein_coding	1978	eukaryotic translation initiation factor 4E binding protein 1
ENSG00000068305	0.149015	0.252869	0.00049286	0.146298	0.00441437	FALSE	15	MEF2A	protein_coding	4205	myocyte enhancer factor 2A
ENSG00000144747	0.34532	0.523544	0.0141967	0.145987	0.0603184	FALSE	3	TMF1	protein_coding	7110	TATA element modulatory factor 1
ENSG00000198171	0.406436	0.638307	0.0316669	0.145618	0.109482	FALSE	20	DDRGK1	protein_coding	65992	DDRGK domain containing 1
ENSG00000187608	0.122216	0.384254	0.0412501	0.145212	0.132423	FALSE	1	ISG15	protein_coding	9636	ISG15 ubiquitin-like modifier
ENSG00000062194	1.04371	1.34948	0.0608657	0.145152	0.172444	FALSE	5	GPBP1	protein_coding	65056	GC-rich promoter binding protein 1
ENSG00000167526	4.50417	4.53403	0.164703	0.145005	0.340587	FALSE	16	RPL13	protein_coding	6137	ribosomal protein L13
ENSG00000124733	0.555251	0.795126	0.0338793	0.144862	0.115469	FALSE	6	MEA1	protein_coding	4201	male-enhanced antigen 1
ENSG00000130159	0.369109	0.416074	0.00866093	0.144594	0.0413698	FALSE	19	ECSIT	protein_coding	51295	ECSIT signalling integrator
ENSG00000006652	0.559872	0.655602	0.0500437	0.144471	0.150504	FALSE	7	IFRD1	protein_coding	3475	interferon related developmental regulator 1
ENSG00000116584	0.378701	0.424421	0.0683601	0.144369	0.187173	FALSE	1	ARHGEF2	protein_coding	9181	Rho/Rac guanine nucleotide exchange factor 2
ENSG00000083642	0.279778	0.380403	0.00914837	0.144252	0.0430804	FALSE	13	PDS5B	protein_coding	23047	PDS5 cohesin associated factor B
ENSG00000168300	0.342	0.505759	0.00895663	0.14394	0.0424095	FALSE	8	PCMTD1	protein_coding	115294	protein-L-isoaspartate (D-aspartate) O-methyltransferase domain containing 1
ENSG00000080493	0.0570848	0.286331	0.000641544	0.143755	0.00542163	FALSE	4	SLC4A4	protein_coding	8671	solute carrier family 4 member 4
ENSG00000159208	0.083292	0.22882	0.000123769	0.143305	0.00135027	FALSE	1	CIART	protein_coding	148523	circadian associated repressor of transcription
ENSG00000169439	0.185593	0.863988	0.122637	0.143101	0.279883	FALSE	8	SDC2	protein_coding	6383	syndecan 2
ENSG00000232838	0.17757	0.35168	0.00289898	0.142852	0.0180674	FALSE	20	PET117	protein_coding	100303755	PET117 homolog
ENSG00000003436	0.0670898	0.354303	0.0263787	0.142849	0.0950829	FALSE	2	TFPI	protein_coding	7035	tissue factor pathway inhibitor
ENSG00000204103	0.115216	0.240462	0.00185694	0.142606	0.0126411	FALSE	20	MAFB	protein_coding	9935	MAF bZIP transcription factor B
ENSG00000025156	0.302351	0.379955	0.00415163	0.14233	0.0239653	FALSE	6	HSF2	protein_coding	3298	heat shock transcription factor 2
ENSG00000166441	3.69156	3.97669	0.0810457	0.142292	0.210397	FALSE	11	RPL27A	protein_coding	6157	ribosomal protein L27a
ENSG00000126653	0.467028	0.681456	0.0493359	0.142292	0.148931	FALSE	17	NSRP1	protein_coding	84081	nuclear speckle splicing regulatory protein 1
ENSG00000233137	0.331924	0.532633	0.0249623	0.142237	0.0913163	FALSE	NA	NA	NA
ENSG00000184903	0.106184	0.238825	0.00118052	0.141881	0.00889219	FALSE	7	IMMP2L	protein_coding	83943	inner mitochondrial membrane peptidase subunit 2
ENSG00000189337	0.307191	0.525312	0.0937215	0.141709	0.232213	FALSE	1	KAZN	protein_coding	23254	kazrin, periplakin interacting protein
ENSG00000145817	0.266702	0.476334	0.0156937	0.141311	0.0648606	FALSE	5	YIPF5	protein_coding	81555	Yip1 domain family member 5
ENSG00000170759	1.48927	1.55694	0.0434115	0.140772	0.136992	FALSE	10	KIF5B	protein_coding	3799	kinesin family member 5B
ENSG00000140386	0.32809	0.396356	0.0100089	0.140743	0.0463297	FALSE	15	SCAPER	protein_coding	49855	S-phase cyclin A associated protein in the ER
ENSG00000128923	0.332702	0.553297	0.0311076	0.140638	0.108092	FALSE	15	FAM63B	protein_coding	54629	MINDY lysine 48 deubiquitinase 2
ENSG00000155906	0.109276	0.237611	8.08247e-05	0.14062	0.000942073	FALSE	6	RMND1	protein_coding	55005	required for meiotic nuclear division 1 homolog
ENSG00000004455	0.303818	0.441169	0.0130194	0.140552	0.0564209	FALSE	1	AK2	protein_coding	204	adenylate kinase 2
ENSG00000159111	0.271741	0.432601	0.00827521	0.140413	0.039971	FALSE	17	MRPL10	protein_coding	124995	mitochondrial ribosomal protein L10
ENSG00000143374	0.101197	0.250561	9.3679e-05	0.140322	0.00106077	FALSE	1	TARS2	protein_coding	80222	threonyl-tRNA synthetase 2, mitochondrial (putative)
ENSG00000101193	0.236717	0.402711	0.00759209	0.140273	0.0372995	FALSE	20	GID8	protein_coding	54994	GID complex subunit 8 homolog
ENSG00000134717	1.24961	1.18281	0.043103	0.139981	0.136458	FALSE	1	BTF3L4	protein_coding	91408	basic transcription factor 3 like 4
ENSG00000118707	0.144362	0.307447	0.0012851	0.139948	0.00952709	FALSE	20	TGIF2	protein_coding	60436	TGFB induced factor homeobox 2
ENSG00000204628	3.59268	3.54415	0.11754	0.139571	0.271491	FALSE	5	GNB2L1	protein_coding	10399	receptor for activated C kinase 1
ENSG00000154102	0.0286043	0.158979	7.08558e-14	0.139566	4.0427e-12	FALSE	16	C16orf74	protein_coding	404550	chromosome 16 open reading frame 74
ENSG00000048028	0.11674	0.254033	2.57959e-05	0.13946	0.000348227	FALSE	11	USP28	protein_coding	57646	ubiquitin specific peptidase 28
ENSG00000173818	0.432391	0.622754	0.0782109	0.139342	0.204684	FALSE	17	ENDOV	protein_coding	284131	endonuclease V
ENSG00000073712	0.21444	0.384379	0.025848	0.13932	0.0939902	FALSE	14	FERMT2	protein_coding	10979	fermitin family member 2
ENSG00000187837	0.262741	0.432466	0.0848058	0.139231	0.216994	FALSE	6	HIST1H1C	protein_coding	3006	histone cluster 1 H1 family member c
ENSG00000167005	0.353293	0.47566	0.016204	0.138914	0.0664571	FALSE	16	NUDT21	protein_coding	11051	nudix hydrolase 21
ENSG00000154640	0.759374	1.07143	0.097912	0.138911	0.239248	FALSE	21	BTG3	protein_coding	10950	BTG anti-proliferation factor 3
ENSG00000087250	0.30479	0.936382	0.125718	0.13862	0.284587	FALSE	16	MT3	protein_coding	4504	metallothionein 3
ENSG00000170949	0.180769	0.287678	0.00554521	0.138594	0.0298413	FALSE	19	ZNF160	protein_coding	90338	zinc finger protein 160
ENSG00000147905	0.25954	0.399291	0.0113056	0.138587	0.0507622	FALSE	9	ZCCHC7	protein_coding	84186	zinc finger CCHC-type containing 7
ENSG00000108671	0.665849	0.862625	0.0433321	0.138569	0.136947	FALSE	17	PSMD11	protein_coding	5717	proteasome 26S subunit, non-ATPase 11
ENSG00000157827	0.284707	0.426287	0.018525	0.138539	0.0731857	FALSE	2	FMNL2	protein_coding	114793	formin like 2
ENSG00000177181	0.0955137	0.208431	2.04003e-05	0.13852	0.000284355	FALSE	1	RIMKLA	protein_coding	284716	ribosomal modification protein rimK like family member A
ENSG00000009413	0.411391	0.64508	0.103745	0.138514	0.248747	FALSE	6	REV3L	protein_coding	5980	REV3 like, DNA directed polymerase zeta catalytic subunit
ENSG00000158864	0.876236	1.02807	0.0781175	0.138201	0.204544	FALSE	1	NDUFS2	protein_coding	4720	NADH:ubiquinone oxidoreductase core subunit S2
ENSG00000092199	2.02245	2.21411	0.0215817	0.138174	0.0819089	FALSE	14	HNRNPC	protein_coding	3183	heterogeneous nuclear ribonucleoprotein C (C1/C2)
ENSG00000137764	0.0976082	0.268805	0.00183408	0.137982	0.0125351	FALSE	15	MAP2K5	protein_coding	5607	mitogen-activated protein kinase kinase 5
ENSG00000106460	0.689156	0.98824	0.0545429	0.137728	0.159565	FALSE	7	TMEM106B	protein_coding	54664	transmembrane protein 106B
ENSG00000163655	0.409872	0.542712	0.0163068	0.137695	0.0667724	FALSE	3	GMPS	protein_coding	8833	guanine monophosphate synthase
ENSG00000118689	0.447979	0.54107	0.0750357	0.137637	0.199304	FALSE	6	FOXO3	protein_coding	2309	forkhead box O3
ENSG00000137876	1.42516	1.642	0.0168372	0.137471	0.0684288	FALSE	15	RSL24D1	protein_coding	51187	ribosomal L24 domain containing 1
ENSG00000170855	0.369006	0.562868	0.0579664	0.137256	0.166656	FALSE	12	TRIAP1	protein_coding	51499	TP53 regulated inhibitor of apoptosis 1
ENSG00000090686	0.360274	0.448743	0.00774112	0.136959	0.0378158	FALSE	1	USP48	protein_coding	84196	ubiquitin specific peptidase 48
ENSG00000157538	0.179027	0.304928	0.000629913	0.136945	0.00538058	FALSE	21	DSCR3	protein_coding	10311	DSCR3 arrestin fold containing
ENSG00000179912	0.401557	0.398702	0.0430691	0.136909	0.136392	FALSE	12	R3HDM2	protein_coding	22864	R3H domain containing 2
ENSG00000143870	1.22368	1.86842	0.0494287	0.136902	0.149138	FALSE	2	PDIA6	protein_coding	10130	protein disulfide isomerase family A member 6
ENSG00000162981	0.117029	0.412962	0.0111247	0.136855	0.0501962	FALSE	2	FAM84A	protein_coding	151354	family with sequence similarity 84 member A
ENSG00000111907	0.0450125	0.286441	0.0159923	0.136454	0.065859	FALSE	6	TPD52L1	protein_coding	7164	tumor protein D52 like 1
ENSG00000183963	0.0659465	0.159802	1.51923e-08	0.136066	4.17263e-07	FALSE	22	SMTN	protein_coding	6525	smoothelin
ENSG00000112559	0.371408	0.550153	0.0330448	0.136039	0.11326	FALSE	6	MDFI	protein_coding	4188	MyoD family inhibitor
ENSG00000174738	0.0772808	0.237256	5.41561e-05	0.135987	0.000669785	FALSE	3	NR1D2	protein_coding	9975	nuclear receptor subfamily 1 group D member 2
ENSG00000170275	0.158391	0.392333	0.0120209	0.135974	0.0533477	FALSE	3	CRTAP	protein_coding	10491	cartilage associated protein
ENSG00000081059	0.120648	0.303048	0.00771831	0.135817	0.0377401	FALSE	5	TCF7	protein_coding	6932	transcription factor 7 (T-cell specific, HMG-box)
ENSG00000185359	0.18782	0.313339	0.0049478	0.13575	0.0272958	FALSE	17	HGS	protein_coding	9146	hepatocyte growth factor-regulated tyrosine kinase substrate
ENSG00000023318	0.348668	0.578117	0.0934081	0.135412	0.231658	FALSE	9	ERP44	protein_coding	23071	endoplasmic reticulum protein 44
ENSG00000109861	0.078708	0.174472	2.32309e-06	0.13501	4.08698e-05	FALSE	11	CTSC	protein_coding	1075	cathepsin C
ENSG00000170881	0.342686	0.654276	0.0350694	0.134627	0.118161	FALSE	8	RNF139	protein_coding	11236	ring finger protein 139
ENSG00000131408	0.269483	0.513879	0.0242188	0.134383	0.0890697	FALSE	19	NR1H2	protein_coding	7376	nuclear receptor subfamily 1 group H member 2
ENSG00000171843	0.438735	0.396267	0.00486039	0.134277	0.0270001	FALSE	9	MLLT3	protein_coding	4300	MLLT3, super elongation complex subunit
ENSG00000164331	0.283655	0.506299	0.0494334	0.134124	0.149138	FALSE	5	ANKRA2	protein_coding	57763	ankyrin repeat family A member 2
ENSG00000112290	0.495245	0.39089	0.0203491	0.134119	0.078913	FALSE	6	WASF1	protein_coding	8936	WAS protein family member 1
ENSG00000180573	0.0986515	0.37345	0.0563024	0.134012	0.163324	FALSE	6	HIST1H2AC	protein_coding	8334	histone cluster 1 H2A family member c
ENSG00000169372	0.0941505	0.207202	6.564e-06	0.133996	0.000103491	FALSE	12	CRADD	protein_coding	8738	CASP2 and RIPK1 domain containing adaptor with death domain
ENSG00000148444	0.609362	0.482953	0.0359478	0.133979	0.120062	FALSE	10	COMMD3	protein_coding	23412	COMM domain containing 3
ENSG00000182985	0.60664	0.565254	0.0401205	0.133935	0.129964	FALSE	11	CADM1	protein_coding	23705	cell adhesion molecule 1
ENSG00000153922	0.329727	0.417749	0.0123713	0.13393	0.0544969	FALSE	5	CHD1	protein_coding	1105	chromodomain helicase DNA binding protein 1
ENSG00000167635	0.422723	0.500454	0.020681	0.13372	0.0795726	FALSE	19	ZNF146	protein_coding	7705	zinc finger protein 146
ENSG00000138303	0.230352	0.411851	0.0125582	0.133587	0.0550854	FALSE	10	ASCC1	protein_coding	51008	activating signal cointegrator 1 complex subunit 1
ENSG00000147687	0.377695	0.489245	0.0149	0.133257	0.0625749	FALSE	8	TATDN1	protein_coding	83940	TatD DNase domain containing 1
ENSG00000008405	0.21048	0.387122	0.018826	0.133026	0.0741945	FALSE	12	CRY1	protein_coding	1407	cryptochrome circadian clock 1
ENSG00000115806	0.407342	0.632663	0.0487117	0.132984	0.147476	FALSE	2	GORASP2	protein_coding	26003	golgi reassembly stacking protein 2
ENSG00000179454	0.274773	0.372639	0.0436032	0.132813	0.137451	FALSE	14	KLHL28	protein_coding	54813	kelch like family member 28
ENSG00000186665	0.240042	0.295075	0.000569883	0.132434	0.004979	FALSE	17	C17orf58	protein_coding	284018	chromosome 17 open reading frame 58
ENSG00000198783	0.193313	0.334564	0.0069713	0.132347	0.0351527	FALSE	17	ZNF830	protein_coding	91603	zinc finger protein 830
ENSG00000169756	0.246698	0.466219	0.0282878	0.132255	0.10025	FALSE	2	LIMS1	protein_coding	3987	LIM zinc finger domain containing 1
ENSG00000204592	0.0947675	0.399745	0.00882619	0.132248	0.0420037	FALSE	6	HLA-E	protein_coding	3133	major histocompatibility complex, class I, E
ENSG00000155099	0.278302	0.47375	0.0160795	0.13224	0.0660515	FALSE	8	TMEM55A	protein_coding	55529	transmembrane protein 55A
ENSG00000179833	0.090579	0.212136	8.69391e-05	0.132223	0.000999606	FALSE	2	SERTAD2	protein_coding	9792	SERTA domain containing 2
ENSG00000072364	0.50767	0.52964	0.0800522	0.132165	0.208447	FALSE	5	AFF4	protein_coding	27125	AF4/FMR2 family member 4
ENSG00000037637	0.179832	0.296894	0.0103404	0.131955	0.0473968	FALSE	1	FBXO42	protein_coding	54455	F-box protein 42
ENSG00000146592	0.356966	0.729924	0.0948332	0.131883	0.234236	FALSE	7	CREB5	protein_coding	9586	cAMP responsive element binding protein 5
ENSG00000105202	0.63265	0.64106	0.080937	0.131786	0.210168	FALSE	19	FBL	protein_coding	2091	fibrillarin
ENSG00000176407	0.305324	0.391586	0.0148048	0.131767	0.0622513	FALSE	2	KCMF1	protein_coding	56888	potassium channel modulatory factor 1
ENSG00000112237	0.454728	0.631052	0.0424471	0.131617	0.135085	FALSE	6	CCNC	protein_coding	892	cyclin C
ENSG00000183891	0.118088	0.331617	0.00566041	0.1316	0.0302719	FALSE	2	TTC32	protein_coding	130502	tetratricopeptide repeat domain 32
ENSG00000100353	0.907526	1.03234	0.0593899	0.131522	0.169707	FALSE	22	EIF3D	protein_coding	8664	eukaryotic translation initiation factor 3 subunit D
ENSG00000173846	0.126109	0.216926	0.000384322	0.131313	0.00357558	FALSE	1	PLK3	protein_coding	1263	polo like kinase 3
ENSG00000180190	0.0978842	0.253797	0.00187992	0.131268	0.0127388	FALSE	8	TDRP	protein_coding	157695	testis development related protein
ENSG00000147454	0.22157	0.484781	0.0452993	0.131154	0.141459	FALSE	8	SLC25A37	protein_coding	51312	solute carrier family 25 member 37
ENSG00000146085	0.173475	0.330552	0.00480823	0.130929	0.026768	FALSE	6	MUT	protein_coding	4594	methylmalonyl-CoA mutase
ENSG00000181444	0.143385	0.22051	0.000121055	0.13087	0.00132852	FALSE	7	ZNF467	protein_coding	168544	zinc finger protein 467
ENSG00000167920	0.0965487	0.256503	0.000568787	0.130763	0.00497363	FALSE	17	TMEM99	protein_coding	147184	transmembrane protein 99
ENSG00000133678	0.142275	0.344773	0.00456403	0.130665	0.0256854	FALSE	10	TMEM254	protein_coding	80195	transmembrane protein 254
ENSG00000187742	0.573379	0.615973	0.0684141	0.1306	0.187205	FALSE	9	SECISBP2	protein_coding	79048	SECIS binding protein 2
ENSG00000159256	0.1312	0.235202	0.00226746	0.130406	0.0147829	FALSE	21	MORC3	protein_coding	23515	MORC family CW-type zinc finger 3
ENSG00000177971	0.580195	0.748114	0.0431412	0.130361	0.136495	FALSE	15	IMP3	protein_coding	55272	IMP3, U3 small nucleolar ribonucleoprotein
ENSG00000153815	0.411868	0.353959	0.0205733	0.130206	0.0794032	FALSE	16	CMIP	protein_coding	80790	c-Maf inducing protein
ENSG00000143578	0.0839755	0.210872	3.7516e-05	0.13014	0.000486108	FALSE	1	CREB3L4	protein_coding	148327	cAMP responsive element binding protein 3 like 4
ENSG00000260001	0.0201296	0.158183	1.81111e-09	0.129962	5.66768e-08	FALSE	19	TGFBR3L	protein_coding	100507588	transforming growth factor beta receptor 3 like
ENSG00000273247	0.316297	0.46038	0.0241516	0.129822	0.0888859	FALSE	4	RP11-83A24.2	antisense
ENSG00000177519	0.153996	0.233137	0.00107858	0.129786	0.0082879	FALSE	2	RPRM	protein_coding	56475	reprimo, TP53 dependent G2 arrest mediator homolog
ENSG00000133606	0.92497	0.831034	0.0637672	0.129605	0.178076	FALSE	7	MKRN1	protein_coding	23608	makorin ring finger protein 1
ENSG00000101882	0.278721	0.504733	0.0205604	0.129305	0.0794032	FALSE	X	NKAP	protein_coding	79576	NFKB activating protein
ENSG00000105402	0.351825	0.45993	0.0423435	0.129275	0.134838	FALSE	19	NAPA	protein_coding	8775	NSF attachment protein alpha
ENSG00000186812	0.402517	0.475043	0.0246831	0.129142	0.0904871	FALSE	18	ZNF397	protein_coding	84307	zinc finger protein 397
ENSG00000176595	0.123025	0.183742	2.42042e-05	0.129024	0.000330631	FALSE	8	KBTBD11	protein_coding	9920	kelch repeat and BTB domain containing 11
ENSG00000125868	2.24653	2.27571	0.115826	0.128732	0.268785	FALSE	20	DSTN	protein_coding	11034	destrin, actin depolymerizing factor
ENSG00000104714	0.424209	0.484963	0.0279836	0.128694	0.0993422	FALSE	8	ERICH1	protein_coding	157697	glutamate rich 1
ENSG00000260329	0.0888495	0.213593	2.6523e-05	0.128667	0.000355718	FALSE	12	RP11-412D9.4	antisense
ENSG00000125844	0.192786	0.50262	0.0346705	0.128583	0.11716	FALSE	20	RRBP1	protein_coding	6238	ribosome binding protein 1
ENSG00000182132	0.0633556	0.212424	3.85805e-05	0.128418	0.000499274	FALSE	5	KCNIP1	protein_coding	30820	potassium voltage-gated channel interacting protein 1
ENSG00000151461	0.410935	0.54651	0.017637	0.128375	0.0708155	FALSE	10	UPF2	protein_coding	26019	UPF2 regulator of nonsense transcripts homolog (yeast)
ENSG00000183049	0.429522	0.355106	0.00715351	0.128204	0.0358439	FALSE	10	CAMK1D	protein_coding	57118	calcium/calmodulin dependent protein kinase ID
ENSG00000145050	0.621435	0.902927	0.233187	0.127977	0.425756	FALSE	3	MANF	protein_coding	7873	mesencephalic astrocyte derived neurotrophic factor
ENSG00000173039	0.174773	0.328203	0.0144669	0.127923	0.0611044	FALSE	11	RELA	protein_coding	5970	RELA proto-oncogene, NF-kB subunit
ENSG00000126934	0.626355	0.732998	0.0602259	0.127877	0.171195	FALSE	19	MAP2K2	protein_coding	5605	mitogen-activated protein kinase kinase 2
ENSG00000181690	0.0708473	0.181444	1.94433e-06	0.127829	3.47938e-05	FALSE	8	PLAG1	protein_coding	5324	PLAG1 zinc finger
ENSG00000105835	0.110481	0.239836	0.00118171	0.127512	0.00889468	FALSE	7	NAMPT	protein_coding	10135	nicotinamide phosphoribosyltransferase
ENSG00000126226	0.268734	0.36993	0.0210221	0.127498	0.0804424	FALSE	13	PCID2	protein_coding	55795	PCI domain containing 2
ENSG00000198380	0.200668	0.309065	0.0367163	0.127339	0.122151	FALSE	2	GFPT1	protein_coding	2673	glutamine--fructose-6-phosphate transaminase 1
ENSG00000183864	0.326037	0.565023	0.0851816	0.127266	0.217686	FALSE	22	TOB2	protein_coding	10766	transducer of ERBB2, 2
ENSG00000000419	0.44871	0.620838	0.049035	0.127128	0.148221	FALSE	20	DPM1	protein_coding	8813	dolichyl-phosphate mannosyltransferase subunit 1, catalytic
ENSG00000198142	0.110528	0.302467	0.00308971	0.127086	0.0189362	FALSE	2	SOWAHC	protein_coding	65124	sosondowah ankyrin repeat domain family member C
ENSG00000114784	1.31364	1.4117	0.10238	0.126991	0.246567	FALSE	3	EIF1B	protein_coding	10289	eukaryotic translation initiation factor 1B
ENSG00000196782	0.0889214	0.181844	2.5108e-06	0.126905	4.3852e-05	FALSE	4	MAML3	protein_coding	55534	mastermind like transcriptional coactivator 3
ENSG00000104442	0.572578	0.627435	0.121098	0.126886	0.27729	FALSE	8	ARMC1	protein_coding	55156	armadillo repeat containing 1
ENSG00000132824	0.331148	0.438401	0.0061962	0.12687	0.0324399	FALSE	20	SERINC3	protein_coding	10955	serine incorporator 3
ENSG00000139734	0.12155	0.206126	0.00270918	0.126664	0.0170522	FALSE	13	DIAPH3	protein_coding	81624	diaphanous related formin 3
ENSG00000162924	0.150614	0.227466	0.00369793	0.126649	0.0219222	FALSE	2	REL	protein_coding	5966	REL proto-oncogene, NF-kB subunit
ENSG00000108100	0.183825	0.288381	0.003887	0.126208	0.0228074	FALSE	10	CCNY	protein_coding	219771	cyclin Y
ENSG00000185115	0.325621	0.509561	0.0221657	0.126181	0.0834202	FALSE	15	NDNL2	protein_coding	56160	NSE3 homolog, SMC5-SMC6 complex component
ENSG00000265681	0.899541	1.14243	0.154516	0.125818	0.327522	FALSE	18	RPL17	protein_coding	6139	ribosomal protein L17
ENSG00000111530	0.569148	0.652949	0.0856766	0.12577	0.218465	FALSE	12	CAND1	protein_coding	55832	cullin associated and neddylation dissociated 1
ENSG00000130726	0.710381	0.676974	0.0926514	0.125745	0.230264	FALSE	19	TRIM28	protein_coding	10155	tripartite motif containing 28
ENSG00000167110	0.277541	0.416005	0.0174078	0.125405	0.0701516	FALSE	9	GOLGA2	protein_coding	2801	golgin A2
ENSG00000134744	0.586086	0.652169	0.0394516	0.125386	0.128401	FALSE	1	ZCCHC11	protein_coding	23318	zinc finger CCHC-type containing 11
ENSG00000242086	0.490229	0.660463	0.0887549	0.125106	0.224155	FALSE	3	LINC00969	lincRNA	727956	succinate dehydrogenase complex flavoprotein subunit A pseudogene 2
ENSG00000197989	0.0846128	0.192053	1.76906e-05	0.125092	0.000249919	FALSE	1	SNHG12	antisense	85028	small nucleolar RNA host gene 12
ENSG00000174963	0.0517943	0.323275	0.00574663	0.12502	0.0305862	FALSE	3	ZIC4	protein_coding	84107	Zic family member 4
ENSG00000128683	0.0194869	0.14331	1.61618e-08	0.125007	4.41541e-07	FALSE	2	GAD1	protein_coding	2571	glutamate decarboxylase 1
ENSG00000221914	0.460899	0.636236	0.050075	0.124853	0.150504	FALSE	8	PPP2R2A	protein_coding	5520	protein phosphatase 2 regulatory subunit Balpha
ENSG00000204381	0.0249402	0.203911	0.00489475	0.124799	0.027118	FALSE	11	LAYN	protein_coding	143903	layilin
ENSG00000178074	0.420203	0.466475	0.0188306	0.124648	0.0741945	FALSE	2	C2orf69	protein_coding	205327	chromosome 2 open reading frame 69
ENSG00000125875	0.167769	0.288921	0.00620087	0.124585	0.0324399	FALSE	20	TBC1D20	protein_coding	128637	TBC1 domain family member 20
ENSG00000158089	0.0658699	0.17764	0.00163411	0.124525	0.0114834	FALSE	2	GALNT14	protein_coding	79623	polypeptide N-acetylgalactosaminyltransferase 14
ENSG00000226752	0.183737	0.352514	0.0369016	0.124142	0.122495	FALSE	9	PSMD5-AS1	antisense
ENSG00000198162	0.409912	0.521591	0.0346278	0.124096	0.117093	FALSE	1	MAN1A2	protein_coding	10905	mannosidase alpha class 1A member 2
ENSG00000205133	0.276138	0.41818	0.0286539	0.124082	0.101349	FALSE	8	TRIQK	protein_coding	286144	triple QxxK/R motif containing
ENSG00000141582	0.131721	0.256957	0.00878307	0.123762	0.0418564	FALSE	17	CBX4	protein_coding	8535	chromobox 4
ENSG00000123096	0.037232	0.250492	0.000261986	0.12369	0.00257669	FALSE	12	SSPN	protein_coding	8082	sarcospan
ENSG00000129757	0.104544	0.232847	0.0930125	0.123611	0.230955	FALSE	11	CDKN1C	protein_coding	1028	cyclin dependent kinase inhibitor 1C
ENSG00000133104	0.385811	0.791681	0.105347	0.123442	0.251042	FALSE	13	SPG20	protein_coding	23111	spastic paraplegia 20 (Troyer syndrome)
ENSG00000142959	0.0104304	0.145191	1.59575e-10	0.123257	5.82307e-09	FALSE	1	BEST4	protein_coding	266675	bestrophin 4
ENSG00000135452	0.215493	0.448953	0.023503	0.123246	0.0869326	FALSE	12	TSPAN31	protein_coding	6302	tetraspanin 31
ENSG00000156171	0.236919	0.380744	0.0183095	0.123224	0.0725844	FALSE	1	DRAM2	protein_coding	128338	DNA damage regulated autophagy modulator 2
ENSG00000012822	0.296986	0.36909	0.00689085	0.12308	0.0348491	FALSE	12	CALCOCO1	protein_coding	57658	calcium binding and coiled-coil domain 1
ENSG00000174173	0.360465	0.470098	0.0434113	0.122671	0.136992	FALSE	3	TRMT10C	protein_coding	54931	tRNA methyltransferase 10C, mitochondrial RNase P subunit
ENSG00000186577	0.369218	0.459788	0.0216918	0.122218	0.0822128	FALSE	6	C6orf1	protein_coding	221491	chromosome 6 open reading frame 1
ENSG00000118946	0.341485	0.162191	7.73765e-05	0.122152	0.000908031	FALSE	13	PCDH17	protein_coding	27253	protocadherin 17
ENSG00000105048	0.0644618	0.204717	0.00230021	0.122104	0.0149023	FALSE	19	TNNT1	protein_coding	7138	troponin T1, slow skeletal type
ENSG00000196126	0.0425024	0.152965	2.3e-08	0.122086	6.05187e-07	FALSE	6	HLA-DRB1	protein_coding	3123	major histocompatibility complex, class II, DR beta 1
ENSG00000137947	0.211835	0.299317	0.00102696	0.122068	0.00796204	FALSE	1	GTF2B	protein_coding	2959	general transcription factor IIB
ENSG00000153250	0.115628	0.276228	0.00406031	0.121962	0.0235736	FALSE	2	RBMS1	protein_coding	5937	RNA binding motif single stranded interacting protein 1
ENSG00000126351	0.926734	0.732469	0.0765048	0.121886	0.201908	FALSE	17	THRA	protein_coding	7067	thyroid hormone receptor, alpha
ENSG00000128595	0.608152	1.08987	0.0969353	0.121663	0.237949	FALSE	7	CALU	protein_coding	813	calumenin
ENSG00000143797	0.364147	0.425057	0.0263498	0.121513	0.095028	FALSE	2	MBOAT2	protein_coding	129642	membrane bound O-acyltransferase domain containing 2
ENSG00000169359	0.131403	0.28673	0.0177234	0.121359	0.0709966	FALSE	3	SLC33A1	protein_coding	9197	solute carrier family 33 member 1
ENSG00000127947	0.381669	0.451446	0.0822158	0.121284	0.21242	FALSE	7	PTPN12	protein_coding	5782	protein tyrosine phosphatase, non-receptor type 12
ENSG00000105135	0.198344	0.340141	0.0122599	0.12126	0.0541292	FALSE	19	ILVBL	protein_coding	10994	ilvB acetolactate synthase like
ENSG00000166435	0.139184	0.277384	0.00497279	0.121242	0.0273888	FALSE	11	XRRA1	protein_coding	143570	X-ray radiation resistance associated 1
ENSG00000101210	1.10372	0.593337	0.118795	0.120874	0.273471	FALSE	20	EEF1A2	protein_coding	1917	eukaryotic translation elongation factor 1 alpha 2
ENSG00000087338	0.254497	0.383606	0.0468433	0.120866	0.144317	FALSE	2	GMCL1	protein_coding	64395	germ cell-less, spermatogenesis associated 1
ENSG00000121897	0.138555	0.294095	0.00269771	0.120782	0.0169977	FALSE	4	LIAS	protein_coding	11019	lipoic acid synthetase
ENSG00000179119	0.111754	0.236037	0.00125051	0.120706	0.0093251	FALSE	11	SPTY2D1	protein_coding	144108	SPT2 chromatin protein domain containing 1
ENSG00000152977	0.222609	0.778462	0.124642	0.120673	0.282959	FALSE	3	ZIC1	protein_coding	7545	Zic family member 1
ENSG00000151748	0.136094	0.284681	0.00687802	0.120555	0.0348015	FALSE	14	SAV1	protein_coding	60485	salvador family WW domain containing protein 1
ENSG00000153879	0.384285	0.517512	0.0894087	0.120474	0.225201	FALSE	19	CEBPG	protein_coding	1054	CCAAT/enhancer binding protein gamma
ENSG00000131188	0.474792	0.667124	0.0799711	0.120461	0.20834	FALSE	5	PRR7	protein_coding	80758	proline rich 7, synaptic
ENSG00000136628	0.493642	0.574889	0.0646593	0.120357	0.179789	FALSE	1	EPRS	protein_coding	2058	glutamyl-prolyl-tRNA synthetase
ENSG00000114861	0.225036	0.29121	0.0160356	0.120355	0.0658972	FALSE	3	FOXP1	protein_coding	27086	forkhead box P1
ENSG00000149311	0.276753	0.401043	0.0360117	0.120337	0.120159	FALSE	11	ATM	protein_coding	472	ATM serine/threonine kinase
ENSG00000104980	0.367899	0.535921	0.110483	0.120317	0.260071	FALSE	19	TIMM44	protein_coding	10469	translocase of inner mitochondrial membrane 44
ENSG00000090060	0.967938	1.24609	0.157369	0.12027	0.331887	FALSE	14	PAPOLA	protein_coding	10914	poly(A) polymerase alpha
ENSG00000196470	0.526511	0.500715	0.0407034	0.120023	0.13115	FALSE	16	SIAH1	protein_coding	6477	siah E3 ubiquitin protein ligase 1
ENSG00000177683	0.27436	0.461376	0.04538	0.119999	0.141583	FALSE	7	THAP5	protein_coding	168451	THAP domain containing 5
ENSG00000181234	0.0258972	0.22161	0.00075607	0.119886	0.00619186	FALSE	12	TMEM132C	protein_coding	92293	transmembrane protein 132C
ENSG00000141933	0.335787	0.496921	0.0265203	0.119813	0.0955266	FALSE	19	TPGS1	protein_coding	91978	tubulin polyglutamylase complex subunit 1
ENSG00000151923	0.443024	0.646579	0.067115	0.119768	0.18453	FALSE	10	TIAL1	protein_coding	7073	TIA1 cytotoxic granule associated RNA binding protein like 1
ENSG00000183337	0.143224	0.204968	0.000836529	0.119575	0.00673331	FALSE	X	BCOR	protein_coding	54880	BCL6 corepressor
ENSG00000119231	0.196586	0.314986	0.0538415	0.119438	0.158262	FALSE	3	SENP5	protein_coding	205564	SUMO1/sentrin specific peptidase 5
ENSG00000189369	0.258406	0.377973	0.108657	0.119324	0.256951	FALSE	X	GSPT2	protein_coding	23708	G1 to S phase transition 2
ENSG00000162434	0.308251	0.530697	0.0917736	0.119173	0.228693	FALSE	1	JAK1	protein_coding	3716	Janus kinase 1
ENSG00000103257	0.140427	0.258121	0.0130806	0.118992	0.0565186	FALSE	16	SLC7A5	protein_coding	8140	solute carrier family 7 member 5
ENSG00000173545	0.220657	0.316677	0.0261387	0.11889	0.0946033	FALSE	5	ZNF622	protein_coding	90441	zinc finger protein 622
ENSG00000071537	0.151593	0.270754	0.00703974	0.118876	0.0354113	FALSE	14	SEL1L	protein_coding	6400	SEL1L ERAD E3 ligase adaptor subunit
ENSG00000134684	0.269122	0.372178	0.0178371	0.118799	0.0712862	FALSE	1	YARS	protein_coding	8565	tyrosyl-tRNA synthetase
ENSG00000114062	0.776348	0.79029	0.0633402	0.118771	0.177315	FALSE	15	UBE3A	protein_coding	7337	ubiquitin protein ligase E3A
ENSG00000025039	0.161398	0.349419	0.0176645	0.118724	0.0708824	FALSE	6	RRAGD	protein_coding	58528	Ras related GTP binding D
ENSG00000126001	0.110824	0.201669	0.000986768	0.118644	0.0077234	FALSE	20	CEP250	protein_coding	11190	centrosomal protein 250
ENSG00000141314	0.0400011	0.169055	1.00897e-05	0.11855	0.000152112	FALSE	17	RHBDL3	protein_coding	162494	rhomboid like 3
ENSG00000117266	0.0783131	0.179808	6.34062e-06	0.11849	0.000100738	FALSE	1	CDK18	protein_coding	5129	cyclin dependent kinase 18
ENSG00000155304	0.234436	0.327979	0.0253861	0.118281	0.0926041	FALSE	21	HSPA13	protein_coding	6782	heat shock protein family A (Hsp70) member 13
ENSG00000123384	0.272223	0.410384	0.123777	0.118228	0.281636	FALSE	12	LRP1	protein_coding	4035	LDL receptor related protein 1
ENSG00000117305	0.14457	0.379002	0.0385181	0.11811	0.126238	FALSE	1	HMGCL	protein_coding	3155	3-hydroxymethyl-3-methylglutaryl-CoA lyase
ENSG00000134644	0.480075	0.535831	0.0904823	0.117958	0.226453	FALSE	1	PUM1	protein_coding	9698	pumilio RNA binding family member 1
ENSG00000141252	0.23297	0.32358	0.0215087	0.117755	0.081722	FALSE	17	VPS53	protein_coding	55275	VPS53, GARP complex subunit
ENSG00000167291	0.283508	0.375332	0.050825	0.117402	0.152136	FALSE	17	TBC1D16	protein_coding	125058	TBC1 domain family member 16
ENSG00000067082	0.42769	0.647047	0.112743	0.117401	0.263894	FALSE	10	KLF6	protein_coding	1316	Kruppel like factor 6
ENSG00000155111	0.279363	0.301406	0.0141493	0.117376	0.0601562	FALSE	6	CDK19	protein_coding	23097	cyclin dependent kinase 19
ENSG00000182934	0.144431	0.299516	0.0178072	0.117368	0.0712493	FALSE	11	SRPR	protein_coding	6734	SRP receptor alpha subunit
ENSG00000136240	0.750845	1.23106	0.0686523	0.117193	0.187632	FALSE	7	KDELR2	protein_coding	11014	KDEL endoplasmic reticulum protein retention receptor 2
ENSG00000188976	0.406186	0.437113	0.022458	0.117161	0.0842136	FALSE	1	NOC2L	protein_coding	26155	NOC2 like nucleolar associated transcriptional repressor
ENSG00000126602	0.439453	0.500229	0.0580249	0.117117	0.166656	FALSE	16	TRAP1	protein_coding	10131	TNF receptor associated protein 1
ENSG00000072682	0.052591	0.196674	0.000297476	0.117101	0.00287375	FALSE	5	P4HA2	protein_coding	8974	prolyl 4-hydroxylase subunit alpha 2
ENSG00000109775	0.292339	0.507165	0.0751743	0.116932	0.199569	FALSE	4	UFSP2	protein_coding	55325	UFM1 specific peptidase 2
ENSG00000156232	0.106976	0.242325	0.00375737	0.116863	0.0221982	FALSE	15	WHAMM	protein_coding	123720	WAS protein homolog associated with actin, golgi membranes and microtubules
ENSG00000167695	0.106023	0.262516	0.0101892	0.116823	0.0468912	FALSE	17	FAM57A	protein_coding	79850	family with sequence similarity 57 member A
ENSG00000100416	0.179078	0.30845	0.0181213	0.116592	0.0720374	FALSE	22	TRMU	protein_coding	55687	tRNA 5-methylaminomethyl-2-thiouridylate methyltransferase
ENSG00000168301	0.564297	1.12569	0.21658	0.116467	0.405625	FALSE	3	KCTD6	protein_coding	200845	potassium channel tetramerization domain containing 6
ENSG00000179523	0.204001	0.446454	0.0374788	0.116275	0.123854	FALSE	15	EIF3J-AS1	lincRNA
ENSG00000152404	0.239106	0.3724	0.0345438	0.116245	0.11695	FALSE	11	CWF19L2	protein_coding	143884	CWF19 like 2, cell cycle control (S. pombe)
ENSG00000131269	0.117038	0.252817	0.00252369	0.11615	0.0160087	FALSE	X	ABCB7	protein_coding	22	ATP binding cassette subfamily B member 7
ENSG00000100796	0.274728	0.362125	0.0808015	0.116096	0.209921	FALSE	14	SMEK1	protein_coding	55671	protein phosphatase 4 regulatory subunit 3A
ENSG00000168958	0.732218	0.847546	0.121263	0.116026	0.277606	FALSE	2	MFF	protein_coding	56947	mitochondrial fission factor
ENSG00000006459	0.0815647	0.169967	0.000121349	0.116023	0.00133022	FALSE	7	KDM7A	protein_coding	80853	lysine demethylase 7A
ENSG00000232533	0.0815462	0.300683	0.00844672	0.115964	0.0405341	FALSE	7	AC093673.5	antisense
ENSG00000168876	0.196948	0.328946	0.00725615	0.115963	0.0361477	FALSE	11	ANKRD49	protein_coding	54851	ankyrin repeat domain 49
ENSG00000109519	0.231199	0.37375	0.0406428	0.115924	0.130998	FALSE	4	GRPEL1	protein_coding	80273	GrpE like 1, mitochondrial
ENSG00000164609	0.310706	0.417227	0.0179943	0.115877	0.0717202	FALSE	5	SLU7	protein_coding	10569	SLU7 homolog, splicing factor
ENSG00000146963	0.539569	0.658716	0.0507396	0.115861	0.152034	FALSE	7	C7orf55-LUC7L2	protein_coding	51631	LUC7 like 2, pre-mRNA splicing factor
ENSG00000078403	0.25825	0.367648	0.0407299	0.115835	0.131156	FALSE	10	MLLT10	protein_coding	8028	myeloid/lymphoid or mixed-lineage leukemia; translocated to, 10
ENSG00000259001	0.10358	0.245492	0.00682576	0.115809	0.0346513	FALSE	14	RPPH1	antisense
ENSG00000120889	0.120704	0.263738	0.00142164	0.115801	0.0103027	FALSE	8	TNFRSF10B	protein_coding	8795	TNF receptor superfamily member 10b
ENSG00000079459	1.36803	0.997186	0.389191	0.115698	0.583589	FALSE	8	FDFT1	protein_coding	2222	farnesyl-diphosphate farnesyltransferase 1
ENSG00000090989	0.2414	0.35669	0.0429107	0.115648	0.136092	FALSE	4	EXOC1	protein_coding	55763	exocyst complex component 1
ENSG00000091039	0.596789	0.578963	0.034214	0.115382	0.116188	FALSE	12	OSBPL8	protein_coding	114882	oxysterol binding protein like 8
ENSG00000115944	1.47421	1.83775	0.0210434	0.115371	0.0804871	FALSE	2	COX7A2L	protein_coding	9167	cytochrome c oxidase subunit 7A2 like
ENSG00000101473	0.188304	0.30441	0.00659622	0.115336	0.0338733	FALSE	20	ACOT8	protein_coding	10005	acyl-CoA thioesterase 8
ENSG00000145293	0.602692	0.771748	0.0807842	0.115281	0.209921	FALSE	4	ENOPH1	protein_coding	58478	enolase-phosphatase 1
ENSG00000164300	0.0918931	0.258476	0.0112379	0.115272	0.0505681	FALSE	5	SERINC5	protein_coding	256987	serine incorporator 5
ENSG00000138398	1.01447	1.24959	0.0429061	0.115092	0.136092	FALSE	2	PPIG	protein_coding	9360	peptidylprolyl isomerase G
ENSG00000170485	0.0197935	0.139077	6.18255e-08	0.115052	1.50939e-06	FALSE	2	NPAS2	protein_coding	4862	neuronal PAS domain protein 2
ENSG00000070444	0.1217	0.200439	0.00158326	0.114909	0.0112219	FALSE	17	MNT	protein_coding	4335	MAX network transcriptional repressor
ENSG00000146476	0.153085	0.280478	0.00771469	0.114875	0.0377401	FALSE	6	C6orf211	protein_coding	79624	acidic residue methyltransferase 1
ENSG00000176986	0.106302	0.221534	0.00197987	0.114723	0.01332	FALSE	10	SEC24C	protein_coding	9632	SEC24 homolog C, COPII coat complex component
ENSG00000124659	0.316267	0.355363	0.0121018	0.114631	0.0536375	FALSE	6	TBCC	protein_coding	6903	tubulin folding cofactor C
ENSG00000173875	0.309195	0.4526	0.0985697	0.114412	0.240248	FALSE	19	ZNF791	protein_coding	163049	zinc finger protein 791
ENSG00000197063	0.211808	0.313885	0.0355037	0.114099	0.119118	FALSE	17	MAFG	protein_coding	4097	MAF bZIP transcription factor G
ENSG00000183283	0.526883	0.846804	0.0976539	0.114051	0.238861	FALSE	12	DAZAP2	protein_coding	9802	DAZ associated protein 2
ENSG00000182378	0.175357	0.232434	0.0102458	0.113975	0.0471099	FALSE	X	PLCXD1	protein_coding	55344	phosphatidylinositol specific phospholipase C X domain containing 1
ENSG00000102984	0.428055	0.444841	0.0634438	0.113666	0.17754	FALSE	16	ZNF821	protein_coding	55565	zinc finger protein 821
ENSG00000157224	0.154944	0.291602	0.0553751	0.113475	0.161369	FALSE	7	CLDN12	protein_coding	9069	claudin 12
ENSG00000100504	0.0281409	0.173492	0.000922477	0.113312	0.00729992	FALSE	14	PYGL	protein_coding	5836	glycogen phosphorylase L
ENSG00000122042	0.383043	0.818626	0.114799	0.11315	0.266952	FALSE	13	UBL3	protein_coding	5412	ubiquitin like 3
ENSG00000196704	0.524816	0.652541	0.0971674	0.113146	0.238349	FALSE	17	AMZ2	protein_coding	51321	archaelysin family metallopeptidase 2
ENSG00000125266	0.752379	0.550485	0.26189	0.113095	0.458163	FALSE	13	EFNB2	protein_coding	1948	ephrin B2
ENSG00000269190	0.13173	0.248331	0.00906321	0.112879	0.0427964	FALSE	19	FBXO17	protein_coding	115290	F-box protein 17
ENSG00000101384	0.0471815	0.232363	0.00169407	0.112466	0.0118128	FALSE	20	JAG1	protein_coding	182	jagged 1
ENSG00000008441	1.41307	0.964342	0.213366	0.112213	0.401499	FALSE	19	NFIX	protein_coding	4784	nuclear factor I X
ENSG00000144895	0.385953	0.48117	0.0418874	0.112035	0.133757	FALSE	3	EIF2A	protein_coding	83939	eukaryotic translation initiation factor 2A
ENSG00000169519	0.074406	0.211004	0.00677373	0.111678	0.0344593	FALSE	11	METTL15	protein_coding	196074	methyltransferase like 15
ENSG00000138767	0.134814	0.231978	0.00279671	0.111608	0.017519	FALSE	4	CNOT6L	protein_coding	246175	CCR4-NOT transcription complex subunit 6 like
ENSG00000116717	0.340754	0.514581	0.157155	0.111603	0.331618	FALSE	1	GADD45A	protein_coding	1647	growth arrest and DNA damage inducible alpha
ENSG00000260916	0.255269	0.530335	0.0948725	0.111559	0.234277	FALSE	15	CCPG1	protein_coding	9236	cell cycle progression 1
ENSG00000139910	1.02206	1.1006	0.116378	0.111241	0.26941	FALSE	14	NOVA1	protein_coding	4857	NOVA alternative splicing regulator 1
ENSG00000187231	0.447145	0.403431	0.0260484	0.111098	0.0944551	FALSE	2	SESTD1	protein_coding	91404	SEC14 and spectrin domain containing 1
ENSG00000116667	0.278504	0.327366	0.0467748	0.111062	0.144192	FALSE	1	C1orf21	protein_coding	81563	chromosome 1 open reading frame 21
ENSG00000183023	0.155141	0.135532	3.39822e-06	0.111035	5.78145e-05	FALSE	2	SLC8A1	protein_coding	6546	solute carrier family 8 member A1
ENSG00000120254	0.0955351	0.192773	0.00175981	0.110664	0.01214	FALSE	6	MTHFD1L	protein_coding	25902	methylenetetrahydrofolate dehydrogenase (NADP+ dependent) 1-like
ENSG00000175467	0.225391	0.343576	0.012886	0.110603	0.0560312	FALSE	11	SART1	protein_coding	9092	squamous cell carcinoma antigen recognized by T-cells 1
ENSG00000196358	0.116267	0.194926	0.00244305	0.110581	0.0156165	FALSE	9	NTNG2	protein_coding	84628	netrin G2
ENSG00000075785	0.897158	1.12405	0.138969	0.110355	0.304634	FALSE	3	RAB7A	protein_coding	7879	RAB7A, member RAS oncogene family
ENSG00000143013	0.923133	1.01139	0.114228	0.110342	0.265862	FALSE	1	LMO4	protein_coding	8543	LIM domain only 4
ENSG00000215612	0.070793	0.120692	3.71768e-08	0.110338	9.41e-07	FALSE	4	HMX1	protein_coding	3166	H6 family homeobox 1
ENSG00000134294	0.245017	0.240011	0.0130857	0.110233	0.0565186	FALSE	12	SLC38A2	protein_coding	54407	solute carrier family 38 member 2
ENSG00000267680	0.134794	0.249656	0.0123054	0.110183	0.0542606	FALSE	19	ZNF224	protein_coding	7767	zinc finger protein 224
ENSG00000153561	0.221026	0.336671	0.0759755	0.110169	0.201076	FALSE	2	RMND5A	protein_coding	64795	required for meiotic nuclear division 5 homolog A
ENSG00000168517	0.107565	0.21668	0.00508654	0.110077	0.0277929	FALSE	17	HEXIM2	protein_coding	124790	hexamethylene bisacetamide inducible 2
ENSG00000182208	0.168918	0.287879	0.0107505	0.109821	0.0488001	FALSE	11	MOB2	protein_coding	81532	MOB kinase activator 2
ENSG00000136235	0.0065523	0.120392	3.44656e-09	0.109606	1.03467e-07	FALSE	7	GPNMB	protein_coding	10457	glycoprotein nmb
ENSG00000204314	0.1381	0.22466	0.00407809	0.109555	0.02362	FALSE	6	PRRT1	protein_coding	80863	proline rich transmembrane protein 1
ENSG00000185122	0.453439	0.576039	0.122566	0.109519	0.279883	FALSE	8	HSF1	protein_coding	3297	heat shock transcription factor 1
ENSG00000100380	1.50858	1.83246	0.0977704	0.109475	0.239033	FALSE	22	ST13	protein_coding	6767	ST13, Hsp70 interacting protein
ENSG00000006576	0.124147	0.184797	0.000376894	0.109218	0.0035128	FALSE	7	PHTF2	protein_coding	57157	putative homeodomain transcription factor 2
ENSG00000177879	1.00807	1.10583	0.0693815	0.109204	0.188906	FALSE	5	AP3S1	protein_coding	1176	adaptor related protein complex 3 sigma 1 subunit
ENSG00000145431	0.162389	0.276599	0.0369641	0.109121	0.122545	FALSE	4	PDGFC	protein_coding	56034	platelet derived growth factor C
ENSG00000169964	0.125547	0.352004	0.0277533	0.109095	0.0988303	FALSE	3	TMEM42	protein_coding	131616	transmembrane protein 42
ENSG00000167536	0.104157	0.242969	0.0152321	0.109044	0.0635361	FALSE	17	DHRS13	protein_coding	147015	dehydrogenase/reductase 13
ENSG00000178177	0.224712	0.256796	0.0094942	0.108933	0.0444656	FALSE	4	LCORL	protein_coding	254251	ligand dependent nuclear receptor corepressor like
ENSG00000163618	0.441572	0.686225	0.443638	0.108867	0.634271	FALSE	3	CADPS	protein_coding	8618	calcium dependent secretion activator
ENSG00000132471	0.499633	0.722306	0.104539	0.108752	0.249556	FALSE	17	WBP2	protein_coding	23558	WW domain binding protein 2
ENSG00000144711	0.117015	0.255045	0.00536787	0.108741	0.0290839	FALSE	3	IQSEC1	protein_coding	9922	IQ motif and Sec7 domain 1
ENSG00000145592	3.44178	3.43669	0.431378	0.108721	0.623404	FALSE	5	RPL37	protein_coding	6167	ribosomal protein L37
ENSG00000116337	0.144652	0.263463	0.0544845	0.108715	0.159439	FALSE	1	AMPD2	protein_coding	271	adenosine monophosphate deaminase 2
ENSG00000130703	0.151194	0.282396	0.023171	0.108601	0.0861366	FALSE	20	OSBPL2	protein_coding	9885	oxysterol binding protein like 2
ENSG00000181467	0.162763	0.256176	0.00305422	0.108579	0.0187837	FALSE	3	RAP2B	protein_coding	5912	RAP2B, member of RAS oncogene family
ENSG00000014123	0.227423	0.428931	0.0608209	0.108538	0.172412	FALSE	6	UFL1	protein_coding	23376	UFM1 specific ligase 1
ENSG00000147789	0.223857	0.37741	0.0521898	0.108493	0.154908	FALSE	8	ZNF7	protein_coding	7553	zinc finger protein 7
ENSG00000204370	0.317726	0.558328	0.119647	0.108447	0.274761	FALSE	11	SDHD	protein_coding	6392	succinate dehydrogenase complex subunit D
ENSG00000123562	2.48344	2.68428	0.021993	0.108202	0.0829517	FALSE	X	MORF4L2	protein_coding	9643	mortality factor 4 like 2
ENSG00000186468	3.78778	3.75208	0.304776	0.108137	0.502801	FALSE	5	RPS23	protein_coding	6228	ribosomal protein S23
ENSG00000110328	0.0789388	0.20499	0.00748956	0.107985	0.0369011	FALSE	11	GALNT18	protein_coding	374378	polypeptide N-acetylgalactosaminyltransferase 18
ENSG00000187866	0.279417	0.430986	0.166674	0.10787	0.343331	FALSE	9	FAM122A	protein_coding	116224	family with sequence similarity 122A
ENSG00000114698	0.0660481	0.303507	0.09723	0.107634	0.238389	FALSE	3	PLSCR4	protein_coding	57088	phospholipid scramblase 4
ENSG00000151834	0.191345	0.196088	0.0181227	0.107555	0.0720374	FALSE	4	GABRA2	protein_coding	2555	gamma-aminobutyric acid type A receptor alpha2 subunit
ENSG00000221823	0.197564	0.264077	0.00979998	0.107452	0.0456905	FALSE	2	PPP3R1	protein_coding	5534	protein phosphatase 3 regulatory subunit B, alpha
ENSG00000101146	0.261915	0.35512	0.0215171	0.107117	0.0817238	FALSE	20	RAE1	protein_coding	8480	ribonucleic acid export 1
ENSG00000068745	0.833602	0.811688	0.140507	0.107024	0.306821	FALSE	3	IP6K2	protein_coding	51447	inositol hexakisphosphate kinase 2
ENSG00000179889	0.232568	0.342275	0.0443385	0.106992	0.139429	FALSE	16	PDXDC1	protein_coding	23042	pyridoxal dependent decarboxylase domain containing 1
ENSG00000186522	0.161758	0.374158	0.0554368	0.106885	0.161428	FALSE	2	2018-09-10	protein_coding	151011	septin 10
ENSG00000108651	0.190324	0.307844	0.124589	0.106881	0.282901	FALSE	17	UTP6	protein_coding	55813	UTP6, small subunit processome component
ENSG00000148634	0.183178	0.31065	0.047782	0.106771	0.145977	FALSE	10	HERC4	protein_coding	26091	HECT and RLD domain containing E3 ubiquitin protein ligase 4
ENSG00000104866	0.206077	0.304119	0.0171887	0.106756	0.0694745	FALSE	19	PPP1R37	protein_coding	284352	protein phosphatase 1 regulatory subunit 37
ENSG00000172264	0.101386	0.134633	2.6316e-05	0.106698	0.000353401	FALSE	20	MACROD2	protein_coding	140733	MACRO domain containing 2
ENSG00000270419	0.0782616	0.218746	0.00734037	0.10657	0.0364442	FALSE	6	CAHM	lincRNA	100526820	colon adenocarcinoma hypermethylated (non-protein coding)
ENSG00000254815	0.0371221	0.146668	1.9872e-06	0.106531	3.53825e-05	FALSE	11	RP11-496I9.1	antisense
ENSG00000119689	0.163504	0.258664	0.00638156	0.106495	0.0330835	FALSE	14	DLST	protein_coding	1743	dihydrolipoamide S-succinyltransferase
ENSG00000166173	0.267755	0.417005	0.125574	0.106348	0.284366	FALSE	15	LARP6	protein_coding	55323	La ribonucleoprotein domain family member 6
ENSG00000130513	0.0110235	0.136227	0.00619862	0.106344	0.0324399	FALSE	19	GDF15	protein_coding	9518	growth differentiation factor 15
ENSG00000108799	0.132783	0.220776	0.00547416	0.106263	0.0295326	FALSE	17	EZH1	protein_coding	2145	enhancer of zeste 1 polycomb repressive complex 2 subunit
ENSG00000163516	0.265094	0.355244	0.116368	0.106163	0.26941	FALSE	2	ANKZF1	protein_coding	55139	ankyrin repeat and zinc finger domain containing 1
ENSG00000103342	0.703502	0.754463	0.10906	0.106099	0.25755	FALSE	16	GSPT1	protein_coding	2935	G1 to S phase transition 1
ENSG00000197530	0.223597	0.430882	0.106498	0.105978	0.252887	FALSE	1	MIB2	protein_coding	142678	mindbomb E3 ubiquitin protein ligase 2
ENSG00000223891	0.141254	0.293761	0.0459187	0.105853	0.142446	FALSE	20	OSER1-AS1	lincRNA	100505783	OSER1 antisense RNA 1 (head to head)
ENSG00000085788	0.165358	0.24314	0.00511561	0.105749	0.0279075	FALSE	8	DDHD2	protein_coding	23259	DDHD domain containing 2
ENSG00000122644	0.17215	0.430081	0.0975429	0.10571	0.23872	FALSE	7	ARL4A	protein_coding	10124	ADP ribosylation factor like GTPase 4A
ENSG00000173120	0.139537	0.216765	0.0316566	0.105697	0.109482	FALSE	11	KDM2A	protein_coding	22992	lysine demethylase 2A
ENSG00000108349	0.336718	0.386445	0.0743075	0.105646	0.197828	FALSE	17	CASC3	protein_coding	22794	cancer susceptibility 3
ENSG00000146247	0.960681	0.905208	0.213805	0.105514	0.40196	FALSE	6	PHIP	protein_coding	55023	pleckstrin homology domain interacting protein
ENSG00000149792	0.254821	0.396766	0.0996092	0.105429	0.241584	FALSE	11	MRPL49	protein_coding	740	mitochondrial ribosomal protein L49
ENSG00000065243	0.335881	0.442069	0.0871188	0.105406	0.221389	FALSE	1	PKN2	protein_coding	5586	protein kinase N2
ENSG00000089775	0.138878	0.241295	0.0259137	0.105404	0.094163	FALSE	14	ZBTB25	protein_coding	7597	zinc finger and BTB domain containing 25
ENSG00000166557	0.382489	0.562577	0.222485	0.105394	0.412241	FALSE	15	TMED3	protein_coding	23423	transmembrane p24 trafficking protein 3
ENSG00000070669	0.399156	0.292852	0.0234305	0.105324	0.0866955	FALSE	7	ASNS	protein_coding	440	asparagine synthetase (glutamine-hydrolyzing)
ENSG00000232611	0.209542	0.335228	0.0241863	0.105146	0.088982	FALSE	X	RP11-1114A5.4	lincRNA
ENSG00000134153	0.422247	0.714284	0.168035	0.105078	0.344921	FALSE	15	EMC7	protein_coding	56851	ER membrane protein complex subunit 7
ENSG00000167617	0.00858827	0.124523	1.72717e-06	0.104999	3.15131e-05	FALSE	19	CDC42EP5	protein_coding	148170	CDC42 effector protein 5
ENSG00000173714	0.0223938	0.176465	0.000429261	0.104923	0.00392995	FALSE	17	WFIKKN2	protein_coding	124857	WAP, follistatin/kazal, immunoglobulin, kunitz and netrin domain containing 2
ENSG00000159086	0.26326	0.360535	0.0553784	0.104922	0.161369	FALSE	21	PAXBP1	protein_coding	94104	PAX3 and PAX7 binding protein 1
ENSG00000240230	0.207544	0.32441	0.032428	0.104897	0.111405	FALSE	7	COX19	protein_coding	90639	COX19, cytochrome c oxidase assembly factor
ENSG00000165434	0.432933	0.203897	0.00831642	0.104756	0.0401138	FALSE	11	PGM2L1	protein_coding	283209	phosphoglucomutase 2 like 1
ENSG00000080845	0.560243	0.480636	0.0932755	0.104614	0.231481	FALSE	20	DLGAP4	protein_coding	22839	DLG associated protein 4
ENSG00000075292	0.624627	0.644861	0.190422	0.104602	0.37415	FALSE	2	ZNF638	protein_coding	27332	zinc finger protein 638
ENSG00000235385	0.00449325	0.106019	1.78612e-08	0.104562	4.82862e-07	FALSE	X	GS1-600G8.5	lincRNA	109729169	long intergenic non-protein coding RNA 2154
ENSG00000143847	0.058429	0.137338	8.93793e-06	0.104448	0.00013634	FALSE	1	PPFIA4	protein_coding	8497	PTPRF interacting protein alpha 4
ENSG00000154781	0.243759	0.401226	0.0994727	0.104427	0.241332	FALSE	3	CCDC174	protein_coding	51244	coiled-coil domain containing 174
ENSG00000198925	0.140028	0.275198	0.0147678	0.104404	0.0621424	FALSE	2	ATG9A	protein_coding	79065	autophagy related 9A
ENSG00000042429	0.265721	0.322838	0.146785	0.10432	0.315473	FALSE	11	MED17	protein_coding	9440	mediator complex subunit 17
ENSG00000135185	0.0800073	0.209457	0.0199269	0.104054	0.0776255	FALSE	7	TMEM243	protein_coding	79161	transmembrane protein 243
ENSG00000095066	0.351976	0.434071	0.100288	0.104022	0.242888	FALSE	19	HOOK2	protein_coding	29911	hook microtubule tethering protein 2
ENSG00000198160	0.252378	0.347967	0.0697207	0.103941	0.189625	FALSE	1	MIER1	protein_coding	57708	MIER1 transcriptional regulator
ENSG00000166598	1.00384	1.60363	0.502258	0.103832	0.682297	FALSE	12	HSP90B1	protein_coding	7184	heat shock protein 90 beta family member 1
ENSG00000103550	0.919447	1.23515	0.214103	0.103823	0.402373	FALSE	16	KNOP1	protein_coding	400506	lysine rich nucleolar protein 1
ENSG00000179262	0.959222	1.18903	0.166306	0.103787	0.342935	FALSE	19	RAD23A	protein_coding	5886	RAD23 homolog A, nucleotide excision repair protein
ENSG00000149089	0.282616	0.440173	0.0574735	0.103708	0.165618	FALSE	11	APIP	protein_coding	51074	APAF1 interacting protein
ENSG00000173511	0.212991	0.330942	0.0463418	0.103653	0.143371	FALSE	11	VEGFB	protein_coding	7423	vascular endothelial growth factor B
ENSG00000087903	0.114025	0.326032	0.0909275	0.103616	0.227198	FALSE	19	RFX2	protein_coding	5990	regulatory factor X2
ENSG00000141682	0.0676672	0.186936	0.00588535	0.103588	0.0311842	FALSE	18	PMAIP1	protein_coding	5366	phorbol-12-myristate-13-acetate-induced protein 1
ENSG00000170791	0.236206	0.32638	0.0568604	0.103491	0.164297	FALSE	8	CHCHD7	protein_coding	79145	coiled-coil-helix-coiled-coil-helix domain containing 7
ENSG00000004534	0.662122	0.711533	0.140583	0.103358	0.30687	FALSE	3	RBM6	protein_coding	10180	RNA binding motif protein 6
ENSG00000137070	0.0925214	0.307258	0.0698245	0.103333	0.189757	FALSE	9	IL11RA	protein_coding	3590	interleukin 11 receptor subunit alpha
ENSG00000145740	0.199609	0.354395	0.0260799	0.103124	0.0944703	FALSE	5	SLC30A5	protein_coding	64924	solute carrier family 30 member 5
ENSG00000133794	0.0789815	0.234355	0.0246359	0.103085	0.0903784	FALSE	11	ARNTL	protein_coding	406	aryl hydrocarbon receptor nuclear translocator like
ENSG00000067992	0.0727189	0.191306	0.000591465	0.103051	0.00511992	FALSE	X	PDK3	protein_coding	5165	pyruvate dehydrogenase kinase 3
ENSG00000130702	0.0910471	0.230126	0.0529993	0.102603	0.156498	FALSE	20	LAMA5	protein_coding	3911	laminin subunit alpha 5
ENSG00000198855	0.0648535	0.202328	0.0174413	0.102471	0.070248	FALSE	12	FICD	protein_coding	11153	FIC domain containing
ENSG00000170382	0.181812	0.549008	0.168101	0.102412	0.344988	FALSE	1	LRRN2	protein_coding	10446	leucine rich repeat neuronal 2
ENSG00000167186	0.368955	0.464232	0.063288	0.102382	0.177265	FALSE	16	COQ7	protein_coding	10229	coenzyme Q7, hydroxylase
ENSG00000100124	0.180747	0.297558	0.0173147	0.102333	0.0699018	FALSE	22	ANKRD54	protein_coding	129138	ankyrin repeat domain 54
ENSG00000163939	0.571016	0.454046	0.175603	0.102262	0.355853	FALSE	3	PBRM1	protein_coding	55193	polybromo 1
ENSG00000120805	0.289463	0.606147	0.205952	0.102247	0.392919	FALSE	12	ARL1	protein_coding	400	ADP ribosylation factor like GTPase 1
ENSG00000140443	0.153424	0.211984	0.00351884	0.10207	0.0209931	FALSE	15	IGF1R	protein_coding	3480	insulin like growth factor 1 receptor
ENSG00000183258	0.253428	0.364626	0.0515873	0.101976	0.153699	FALSE	5	DDX41	protein_coding	51428	DEAD-box helicase 41
ENSG00000025293	0.514725	0.449892	0.217364	0.101927	0.406475	FALSE	20	PHF20	protein_coding	51230	PHD finger protein 20
ENSG00000112308	0.599563	0.746098	0.201942	0.101906	0.388164	FALSE	6	C6orf62	protein_coding	81688	chromosome 6 open reading frame 62
ENSG00000139112	0.38937	0.540146	0.0898621	0.101851	0.225792	FALSE	12	GABARAPL1	protein_coding	23710	GABA type A receptor associated protein like 1
ENSG00000140479	0.0317934	0.212057	0.00868286	0.101798	0.0414362	FALSE	15	PCSK6	protein_coding	5046	proprotein convertase subtilisin/kexin type 6
ENSG00000124226	0.375814	0.50353	0.0425371	0.101621	0.135205	FALSE	20	RNF114	protein_coding	55905	ring finger protein 114
ENSG00000272047	1.14422	1.35973	0.171015	0.101575	0.34869	FALSE	6	GTF2H5	protein_coding	404672	general transcription factor IIH subunit 5
[truncated: 9,339 more rows]

## Sheet: G.sub_3_vs_all_G
gene_id	mean_exprs	mean_in_subgroup	pval	log2fc	adj_pval	DE_flag	chr	symbol	gene_biotype	eg	description
[truncated: 10,351 more rows]

[truncated: 4 more sheets: CR.sub_vs_all_CR, NP.sub_vs_all_NP, N.sub_1_vs_all_N, N.sub_2_vs_all_N]
